# Supplementary material for: (E)-3-(3-Bromo­phen­yl)-1-(4-methyl­phenyl)prop-2-en-1-one
Source: Acta Crystallogr Sect E Struct Rep Online. 2008 Oct 31;64(Pt 11):o2238. doi: 10.1107/S1600536808034867 (PMC2959749; doi:10.1107/S1600536808034867)
Supplement: Supplementary file 1 [file e-64-o2238-sup1.cif]

##############################################################################
###                                                                        ###
###        Electronic paper (Acta Crystallographica Section E)             ###
###                                                                        ###
##############################################################################
#                                                                            #
# This CIF contains the data in a paper accepted for publication in Acta     #
# Crystallographica Section E. It conforms to the requirements of Notes      #
# for Authors for Section E, and has been peer reviewed under the auspices   #
# of the IUCr Commission on Journals.                                        #
#                                                                            #
# Full details of the Crystallographic Information File format               #
# are given in the paper "The Crystallographic Information File (CIF):       #
# a New Standard Archive File for Crystallography" by S. R. Hall, F. H.      #
# Allen and I. D. Brown [Acta Cryst. (1991), A47, 655-685].                  #
#                                                                            #
# The current version of the core CIF dictionary is obtainable from          #
# ftp://ftp.iucr.org/pub/cif_core.dic. The current version number is 2.4.    #
#                                                                            #
# Software is freely available for graphical display of the structure(s) in  #
# this CIF.  For information consult the CIF home page http://www.iucr.org/  #
# cif/home.html                                                              #
#                                                                            #
# This file may be used for bona fide research purposes within the           #
# scientific community so long as proper attribution is given to the journal # 
# article from which it was obtained.                                        #
#                                                                            #
##############################################################################
                                             
data_global
_audit_creation_method     SHELXL-97
_journal_date_recd_electronic     2008-10-15
_journal_date_accepted     2008-10-25
_journal_name_full     'Acta Crystallographica, Section E'
_journal_year     2008
_journal_volume     64
_journal_issue     11
_journal_page_first     o2238
_journal_page_last     o2238
_journal_paper_category     QO
_journal_coeditor_code     RZ2257
_publ_contact_author_name     'Hongqi Li'
_publ_contact_author_address
; Key Laboratory of Science & Technology of Eco-Textile, Ministry of Education,
  College of Chemistry, Chemical Engineering & Biotechnology,
  Donghua University,
  Shanghai 201620,
  People's Republic of China
;
_publ_contact_author_email     hongqili@dhu.edu.cn
_publ_contact_author_fax     '8621 6779 2608'
_publ_contact_author_phone     '8621 6779 2612'
_publ_section_title
;
(<i>E</i>)-3-(3-Bromophenyl)-1-(4-methylphenyl)prop-2-en-1-one
;
loop_
    _publ_author_name
    _publ_author_footnote
    _publ_author_address
    'Li, Hongqi' .
;
Key Laboratory of Science & Technology of Eco-Textiles,
Ministry of Education,
College of Chemistry, Chemical Engineering & Biotechnology,
Donghua University,
Shanghai 201620,
People's Republic of China
;
    'Sarojini, B. K.' .
;
Department of Chemistry
PA College of Engineering,
Nadupadavu, Mangalore 574 153,
India
;
    'Raj, C. G. D.' .
;
Department of Chemistry
PA College of Engineering,
Nadupadavu, Mangalore 574 153,
India
;
    'Madhu, L. N.' .
;
Department of Chemistry
PA College of Engineering,
Nadupadavu, Mangalore 574 153,
India
;
    'Yathirajan, H. S.' .
;
Department of Studies in Chemistry
University of Mysore
Manasagangotri
Mysore 570 006,
India
;
_chemical_name_systematic
;
(2E)-3-(3-Bromophenyl)-1-(4-methylphenyl)prop-2-en-1-one
;
data_I
_chemical_name_systematic
;
(E)-3-(3-Bromophenyl)-1-(4-methylphenyl)prop-2-en-1-one
;
_chemical_name_common     ?
_chemical_formula_moiety     'C16 H13 Br O'
_chemical_formula_sum     'C16 H13 Br O'
_chemical_formula_iupac     'C16 H13 Br O'
_chemical_formula_weight     301.17
_chemical_melting_point     ?
_chemical_melting_point_gt     378
_chemical_melting_point_lt     380
_symmetry_cell_setting     Triclinic
_symmetry_space_group_name_H-M     'P -1'
_symmetry_space_group_name_Hall     '-P 1'
loop_
    _symmetry_equiv_pos_as_xyz
    'x, y, z'
    '-x, -y, -z'
_cell_length_a     5.8984(16)
_cell_length_b     7.3015(19)
_cell_length_c     15.559(4)
_cell_angle_alpha     83.461(5)
_cell_angle_beta     87.860(4)
_cell_angle_gamma     88.446(5)
_cell_volume     665.1(3)
_cell_formula_units_Z     2
_cell_measurement_reflns_used     1237
_cell_measurement_theta_min     2.64
_cell_measurement_theta_max     23.72
_cell_measurement_temperature     273(2)
_exptl_crystal_description     block
_exptl_crystal_colour     colourless
_exptl_crystal_size_max     0.12
_exptl_crystal_size_mid     0.10
_exptl_crystal_size_min     0.06
_exptl_crystal_density_diffrn     1.504
_exptl_crystal_density_meas     ?
_exptl_crystal_density_method     'not measured'
_exptl_crystal_F_000     304
_exptl_absorpt_coefficient_mu     3.075
_exptl_absorpt_correction_type     multi-scan
_exptl_absorpt_process_details     '(SADABS; Sheldrick, 2004)'
_exptl_absorpt_correction_T_min     0.7092
_exptl_absorpt_correction_T_max     0.8370
_exptl_special_details
;
;
_diffrn_ambient_temperature     273(2)
_diffrn_radiation_type     MoK\a
_diffrn_radiation_wavelength     0.71073
_diffrn_radiation_source     'fine-focus sealed tube'
_diffrn_radiation_monochromator     graphite
_diffrn_measurement_device_type     'Bruker SMART CCD area-detector'
_diffrn_measurement_method     '\f and \w'
_diffrn_detector_area_resol_mean     ?
_diffrn_reflns_number     3407
_diffrn_reflns_av_R_equivalents     0.0489
_diffrn_reflns_av_sigmaI/netI     0.0917
_diffrn_reflns_theta_min     2.81
_diffrn_reflns_theta_max     25.05
_diffrn_reflns_theta_full     25.05
_diffrn_measured_fraction_theta_max     0.989
_diffrn_measured_fraction_theta_full     0.989
_diffrn_reflns_limit_h_min     -7
_diffrn_reflns_limit_h_max     6
_diffrn_reflns_limit_k_min     -8
_diffrn_reflns_limit_k_max     6
_diffrn_reflns_limit_l_min     -18
_diffrn_reflns_limit_l_max     18
_diffrn_standards_number     ?
_diffrn_standards_interval_count     ?
_diffrn_standards_interval_time     ?
_diffrn_standards_decay_%     ?
_refine_special_details
;
Refinement of <i>F</i>^2^ against ALL reflections. The weighted <i>R</i>-factor
<i>wR</i> and goodness of fit <i>S</i> are based on <i>F</i>^2^, conventional
<i>R</i>-factors <i>R</i> are based on <i>F</i>, with <i>F</i> set to zero for
negative <i>F</i>^2^. The threshold expression of <i>F</i>^2^ >
\s(<i>F</i>^2^) is used only for calculating <i>R</i>-factors(gt) <i>etc</i>.
and is not relevant to the choice of reflections for refinement.
<i>R</i>-factors based on <i>F</i>^2^ are statistically about twice as large
as those based on <i>F</i>, and <i>R</i>-factors based on ALL data will be
even larger.
;
_reflns_number_total     2312
_reflns_number_gt     1457
_reflns_threshold_expression     I>2\s(I)
_refine_ls_structure_factor_coef     Fsqd
_refine_ls_matrix_type     full
_refine_ls_R_factor_all     0.0886
_refine_ls_R_factor_gt     0.0575
_refine_ls_wR_factor_gt     0.1535
_refine_ls_wR_factor_ref     0.1684
_refine_ls_goodness_of_fit_ref     1.001
_refine_ls_restrained_S_all     1.001
_refine_ls_number_reflns     2312
_refine_ls_number_parameters     163
_refine_ls_number_restraints     0
_refine_ls_hydrogen_treatment     constr
_refine_ls_weighting_scheme     calc
_refine_ls_weighting_details
           'calc w=1/[\s^2^(Fo^2^)+(0.078P)^2^+0.164P] where P=(Fo^2^+2Fc^2^)/3'
_atom_sites_solution_hydrogens     geom
_atom_sites_solution_primary     direct
_atom_sites_solution_secondary     difmap
_refine_ls_shift/su_max     0.000
_refine_ls_shift/su_mean     0.000
_refine_diff_density_max     0.567
_refine_diff_density_min     -0.439
_refine_ls_extinction_method     none
_refine_ls_extinction_coef     ?
loop_
    _atom_type_symbol
    _atom_type_description
    _atom_type_scat_dispersion_real
    _atom_type_scat_dispersion_imag
    _atom_type_scat_source
    'C' 'C' 0.0033 0.0016
                         'International Tables Vol C Tables 4.2.6.8 and 6.1.1.4'
    'H' 'H' 0.0000 0.0000
                         'International Tables Vol C Tables 4.2.6.8 and 6.1.1.4'
    'O' 'O' 0.0106 0.0060
                         'International Tables Vol C Tables 4.2.6.8 and 6.1.1.4'
    'Br' 'Br' -0.2901 2.4595
                         'International Tables Vol C Tables 4.2.6.8 and 6.1.1.4'
_computing_data_collection     'SMART (Bruker, 2001)'
_computing_cell_refinement     'SAINT (Bruker, 2001)'
_computing_data_reduction     'SAINT (Bruker, 2001)'
_computing_structure_solution     'SHELXS97 (Sheldrick, 2008)'
_computing_structure_refinement     'SHELXL97 (Sheldrick, 2008)'
_computing_molecular_graphics     'SHELXTL (Sheldrick, 2008)'
_computing_publication_material     'SHELXTL (Sheldrick, 2008)'
loop_
    _atom_site_type_symbol
    _atom_site_label
    _atom_site_fract_x
    _atom_site_fract_y
    _atom_site_fract_z
    _atom_site_U_iso_or_equiv
    _atom_site_adp_type
    _atom_site_calc_flag
    _atom_site_refinement_flags
    _atom_site_occupancy
    _atom_site_disorder_assembly
    _atom_site_disorder_group
    Br Br1 0.20271(11) 0.91736(11) 0.07283(4) 0.0905(4) Uani d . 1 . .
    O O1 -0.2214(6) 0.7140(5) 0.5453(2) 0.0640(10) Uani d . 1 . .
    C C1 0.3158(8) 0.9176(7) 0.1855(3) 0.0522(13) Uani d . 1 . .
    C C2 0.1824(8) 0.8504(7) 0.2552(3) 0.0475(12) Uani d . 1 . .
    H H2 0.0413 0.8024 0.2469 0.057 Uiso calc R 1 . .
    C C3 0.2584(7) 0.8541(6) 0.3379(3) 0.0436(11) Uani d . 1 . .
    C C4 0.4711(8) 0.9273(6) 0.3481(3) 0.0474(12) Uani d . 1 . .
    H H4 0.5246 0.9308 0.4033 0.057 Uiso calc R 1 . .
    C C5 0.6015(8) 0.9939(7) 0.2770(4) 0.0512(13) Uani d . 1 . .
    H H5 0.7434 1.0412 0.2844 0.061 Uiso calc R 1 . .
    C C6 0.5234(8) 0.9912(7) 0.1949(4) 0.0556(13) Uani d . 1 . .
    H H6 0.6100 1.0385 0.1466 0.067 Uiso calc R 1 . .
    C C7 0.1059(7) 0.7893(6) 0.4108(3) 0.0458(12) Uani d . 1 . .
    H H7 -0.0429 0.7673 0.3978 0.055 Uiso calc R 1 . .
    C C8 0.1579(8) 0.7590(7) 0.4923(3) 0.0519(13) Uani d . 1 . .
    H H8 0.3069 0.7715 0.5079 0.062 Uiso calc R 1 . .
    C C9 -0.0197(8) 0.7046(6) 0.5605(3) 0.0476(12) Uani d . 1 . .
    C C10 0.0571(7) 0.6411(6) 0.6491(3) 0.0433(11) Uani d . 1 . .
    C C11 0.2715(8) 0.5634(7) 0.6637(4) 0.0502(12) Uani d . 1 . .
    H H11 0.3718 0.5491 0.6172 0.060 Uiso calc R 1 . .
    C C12 0.3359(8) 0.5073(7) 0.7474(4) 0.0518(13) Uani d . 1 . .
    H H12 0.4773 0.4506 0.7567 0.062 Uiso calc R 1 . .
    C C13 0.1921(8) 0.5347(7) 0.8172(3) 0.0503(12) Uani d . 1 . .
    C C14 -0.0198(8) 0.6113(7) 0.8023(3) 0.0544(13) Uani d . 1 . .
    H H14 -0.1188 0.6276 0.8489 0.065 Uiso calc R 1 . .
    C C15 -0.0881(8) 0.6646(6) 0.7191(3) 0.0468(12) Uani d . 1 . .
    H H15 -0.2322 0.7164 0.7101 0.056 Uiso calc R 1 . .
    C C16 0.2693(12) 0.4783(10) 0.9080(4) 0.0823(19) Uani d . 1 . .
    H H16A 0.1875 0.5502 0.9474 0.123 Uiso calc R 1 . .
    H H16B 0.4289 0.4988 0.9104 0.123 Uiso calc R 1 . .
    H H16C 0.2405 0.3499 0.9240 0.123 Uiso calc R 1 . .
loop_
    _atom_site_aniso_label
    _atom_site_aniso_U_11
    _atom_site_aniso_U_22
    _atom_site_aniso_U_33
    _atom_site_aniso_U_12
    _atom_site_aniso_U_13
    _atom_site_aniso_U_23
    Br1 0.0839(5) 0.1354(8) 0.0529(5) -0.0024(4) -0.0134(3) -0.0102(4)
    O1 0.043(2) 0.084(3) 0.064(2) -0.0043(17) -0.0094(17) -0.002(2)
    C1 0.050(3) 0.063(3) 0.044(3) 0.006(2) -0.003(2) -0.005(2)
    C2 0.038(2) 0.053(3) 0.052(3) 0.001(2) -0.007(2) -0.009(2)
    C3 0.037(2) 0.042(3) 0.052(3) 0.002(2) 0.000(2) -0.009(2)
    C4 0.039(3) 0.050(3) 0.055(3) -0.001(2) -0.005(2) -0.015(2)
    C5 0.039(3) 0.048(3) 0.068(4) -0.002(2) -0.004(3) -0.012(3)
    C6 0.048(3) 0.060(3) 0.057(3) 0.001(2) 0.007(2) -0.004(3)
    C7 0.036(2) 0.045(3) 0.059(3) -0.002(2) -0.009(2) -0.012(2)
    C8 0.043(3) 0.058(3) 0.056(3) -0.007(2) -0.007(2) -0.010(3)
    C9 0.042(3) 0.039(3) 0.063(3) -0.007(2) 0.001(2) -0.009(2)
    C10 0.037(2) 0.036(3) 0.057(3) -0.0047(19) -0.003(2) -0.005(2)
    C11 0.039(3) 0.049(3) 0.062(3) -0.003(2) 0.011(2) -0.010(3)
    C12 0.039(3) 0.046(3) 0.068(4) 0.000(2) -0.004(3) 0.003(3)
    C13 0.049(3) 0.047(3) 0.053(3) -0.007(2) 0.000(2) -0.001(2)
    C14 0.047(3) 0.062(3) 0.054(3) -0.003(2) 0.011(2) -0.008(3)
    C15 0.038(2) 0.043(3) 0.058(3) -0.002(2) 0.005(2) -0.005(2)
    C16 0.085(4) 0.091(5) 0.069(4) 0.000(4) -0.011(4) 0.002(4)
_geom_special_details
;
All e.s.d.'s (except the e.s.d. in the dihedral angle between two l.s. planes)
are estimated using the full covariance matrix. The cell e.s.d.'s are taken
into account individually in the estimation of e.s.d.'s in distances, angles
and torsion angles; correlations between e.s.d.'s in cell parameters are only
used when they are defined by crystal symmetry. An approximate (isotropic)
treatment of cell e.s.d.'s is used for estimating e.s.d.'s involving l.s.
planes.
;
loop_
    _geom_bond_atom_site_label_1
    _geom_bond_atom_site_label_2
    _geom_bond_site_symmetry_2
    _geom_bond_distance
    _geom_bond_publ_flag
    Br1 C1 . 1.899(5) ?
    O1 C9 . 1.220(6) ?
    C1 C2 . 1.368(7) ?
    C1 C6 . 1.370(7) ?
    C2 C3 . 1.382(6) ?
    C2 H2 . 0.9300 ?
    C3 C4 . 1.398(6) ?
    C3 C7 . 1.464(7) ?
    C4 C5 . 1.374(7) ?
    C4 H4 . 0.9300 ?
    C5 C6 . 1.377(7) ?
    C5 H5 . 0.9300 ?
    C6 H6 . 0.9300 ?
    C7 C8 . 1.309(7) ?
    C7 H7 . 0.9300 ?
    C8 C9 . 1.491(7) ?
    C8 H8 . 0.9300 ?
    C9 C10 . 1.486(7) ?
    C10 C15 . 1.383(7) ?
    C10 C11 . 1.388(6) ?
    C11 C12 . 1.384(7) ?
    C11 H11 . 0.9300 ?
    C12 C13 . 1.382(7) ?
    C12 H12 . 0.9300 ?
    C13 C14 . 1.373(7) ?
    C13 C16 . 1.510(8) ?
    C14 C15 . 1.380(7) ?
    C14 H14 . 0.9300 ?
    C15 H15 . 0.9300 ?
    C16 H16A . 0.9600 ?
    C16 H16B . 0.9600 ?
    C16 H16C . 0.9600 ?
loop_
    _geom_angle_atom_site_label_1
    _geom_angle_atom_site_label_2
    _geom_angle_atom_site_label_3
    _geom_angle_site_symmetry_1
    _geom_angle_site_symmetry_3
    _geom_angle
    _geom_angle_publ_flag
    C2 C1 C6 . . 122.1(5) ?
    C2 C1 Br1 . . 118.6(4) ?
    C6 C1 Br1 . . 119.3(4) ?
    C1 C2 C3 . . 119.6(4) ?
    C1 C2 H2 . . 120.2 ?
    C3 C2 H2 . . 120.2 ?
    C2 C3 C4 . . 118.7(5) ?
    C2 C3 C7 . . 117.9(4) ?
    C4 C3 C7 . . 123.3(4) ?
    C5 C4 C3 . . 120.4(5) ?
    C5 C4 H4 . . 119.8 ?
    C3 C4 H4 . . 119.8 ?
    C4 C5 C6 . . 120.4(4) ?
    C4 C5 H5 . . 119.8 ?
    C6 C5 H5 . . 119.8 ?
    C1 C6 C5 . . 118.7(5) ?
    C1 C6 H6 . . 120.6 ?
    C5 C6 H6 . . 120.6 ?
    C8 C7 C3 . . 126.6(4) ?
    C8 C7 H7 . . 116.7 ?
    C3 C7 H7 . . 116.7 ?
    C7 C8 C9 . . 120.6(5) ?
    C7 C8 H8 . . 119.7 ?
    C9 C8 H8 . . 119.7 ?
    O1 C9 C10 . . 120.6(5) ?
    O1 C9 C8 . . 121.8(5) ?
    C10 C9 C8 . . 117.6(4) ?
    C15 C10 C11 . . 119.2(5) ?
    C15 C10 C9 . . 118.8(4) ?
    C11 C10 C9 . . 122.0(4) ?
    C12 C11 C10 . . 119.9(5) ?
    C12 C11 H11 . . 120.0 ?
    C10 C11 H11 . . 120.0 ?
    C13 C12 C11 . . 120.7(4) ?
    C13 C12 H12 . . 119.7 ?
    C11 C12 H12 . . 119.7 ?
    C14 C13 C12 . . 119.1(5) ?
    C14 C13 C16 . . 121.2(5) ?
    C12 C13 C16 . . 119.7(5) ?
    C13 C14 C15 . . 120.9(5) ?
    C13 C14 H14 . . 119.6 ?
    C15 C14 H14 . . 119.6 ?
    C14 C15 C10 . . 120.2(4) ?
    C14 C15 H15 . . 119.9 ?
    C10 C15 H15 . . 119.9 ?
    C13 C16 H16A . . 109.5 ?
    C13 C16 H16B . . 109.5 ?
    H16A C16 H16B . . 109.5 ?
    C13 C16 H16C . . 109.5 ?
    H16A C16 H16C . . 109.5 ?
    H16B C16 H16C . . 109.5 ?
loop_
    _geom_torsion_atom_site_label_1
    _geom_torsion_atom_site_label_2
    _geom_torsion_atom_site_label_3
    _geom_torsion_atom_site_label_4
    _geom_torsion_site_symmetry_1
    _geom_torsion_site_symmetry_2
    _geom_torsion_site_symmetry_3
    _geom_torsion_site_symmetry_4
    _geom_torsion
    _geom_torsion_publ_flag
    C6 C1 C2 C3 . . . . -0.7(7) ?
    Br1 C1 C2 C3 . . . . -178.1(3) ?
    C1 C2 C3 C4 . . . . 0.1(7) ?
    C1 C2 C3 C7 . . . . 177.1(4) ?
    C2 C3 C4 C5 . . . . 0.0(7) ?
    C7 C3 C4 C5 . . . . -176.8(4) ?
    C3 C4 C5 C6 . . . . 0.6(7) ?
    C2 C1 C6 C5 . . . . 1.3(8) ?
    Br1 C1 C6 C5 . . . . 178.7(4) ?
    C4 C5 C6 C1 . . . . -1.3(7) ?
    C2 C3 C7 C8 . . . . 170.1(5) ?
    C4 C3 C7 C8 . . . . -13.1(7) ?
    C3 C7 C8 C9 . . . . 176.0(4) ?
    C7 C8 C9 O1 . . . . -11.5(7) ?
    C7 C8 C9 C10 . . . . 169.6(4) ?
    O1 C9 C10 C15 . . . . -26.2(7) ?
    C8 C9 C10 C15 . . . . 152.7(4) ?
    O1 C9 C10 C11 . . . . 155.4(5) ?
    C8 C9 C10 C11 . . . . -25.7(6) ?
    C15 C10 C11 C12 . . . . 1.3(7) ?
    C9 C10 C11 C12 . . . . 179.6(4) ?
    C10 C11 C12 C13 . . . . -2.7(7) ?
    C11 C12 C13 C14 . . . . 2.8(7) ?
    C11 C12 C13 C16 . . . . -177.9(5) ?
    C12 C13 C14 C15 . . . . -1.5(7) ?
    C16 C13 C14 C15 . . . . 179.2(5) ?
    C13 C14 C15 C10 . . . . 0.1(7) ?
    C11 C10 C15 C14 . . . . 0.0(7) ?
    C9 C10 C15 C14 . . . . -178.4(4) ?
