# Supplementary material for: (E)-3-(3-Bromo­phen­yl)-1-(4-methyl­phenyl)prop-2-en-1-one
Source: Acta Crystallogr Sect E Struct Rep Online. 2008 Oct 31;64(Pt 11):o2238. doi: 10.1107/S1600536808034867 (PMC2959749; doi:10.1107/S1600536808034867)
Supplement: Supplementary file 2 [file e-64-o2238-Isup2.hkl]

# 
# h,k,l, Fc-squared, Fo-squared, sigma(Fo-squared) and status flag 
# 
data_I
_shelx_title ' 123 in P-1' 
_shelx_refln_list_code          4 
_shelx_F_calc_maximum      150.73 
_exptl_crystal_F_000       304.00 
_reflns_d_resolution_high  0.8393 
 
loop_ 
 _symmetry_equiv_pos_as_xyz 
 'x, y, z' 
 '-x, -y, -z' 
 
_cell_length_a     5.8984 
_cell_length_b     7.3015 
_cell_length_c    15.5593 
_cell_angle_alpha  83.461 
_cell_angle_beta   87.860 
_cell_angle_gamma  88.446 
 
_shelx_F_squared_multiplier     1.000 
 
loop_ 
 _refln_index_h 
 _refln_index_k 
 _refln_index_l 
 _refln_F_squared_calc 
 _refln_F_squared_meas 
 _refln_F_squared_sigma 
 _refln_observed_status 
   1   0   0     1441.62     1405.63    111.54 o 
   2   0   0     2655.91     2764.50    109.50 o 
   3   0   0      777.88      755.74     30.17 o 
   4   0   0      353.52      370.48     15.85 o 
   5   0   0      133.48      142.86      7.82 o 
   6   0   0        4.16        7.39      8.18 o 
   7   0   0       14.15       20.85     11.42 o 
  -6   1   0        7.31        2.95      3.72 o 
  -5   1   0      135.25      123.09      7.00 o 
  -4   1   0      178.57      170.53      8.07 o 
  -3   1   0      612.70      564.15     45.88 o 
  -2   1   0     1106.04     1001.82     54.32 o 
   0   1   0     1584.32     1775.64    140.65 o 
   1   1   0      483.92      485.56     26.39 o 
   2   1   0        6.05        7.44      2.23 o 
   3   1   0     1748.13     1879.04    149.45 o 
   4   1   0       36.45       33.04      6.29 o 
   5   1   0       27.96       46.67      8.71 o 
   6   1   0        0.36       -0.31      7.56 o 
  -6   2   0        0.50       -0.15      3.20 o 
  -5   2   0        0.29        0.71      2.71 o 
  -4   2   0      342.66      324.22     27.91 o 
  -3   2   0      106.95       96.15      7.91 o 
  -2   2   0     1557.86     1470.14     80.55 o 
  -1   2   0    10989.05     9827.50    665.99 o 
   0   2   0     1629.45     2026.36    162.22 o 
   1   2   0      426.53      471.32     25.93 o 
   2   2   0       71.95       75.24      5.35 o 
   3   2   0      375.17      389.62     22.26 o 
   4   2   0       78.63       79.16      9.65 o 
   5   2   0       24.17       25.15      7.08 o 
   6   2   0       33.16       40.50      9.79 o 
  -6   3   0       37.78       23.78      3.58 o 
  -5   3   0       12.07        9.14      6.45 o 
  -4   3   0      157.69      154.12     20.53 o 
  -3   3   0      498.71      491.69     28.63 o 
  -2   3   0      322.08      379.66     31.34 o 
  -1   3   0     1868.54     1716.74    120.20 o 
   0   3   0       12.64       16.79      2.23 o 
   1   3   0     2642.83     2646.98    141.83 o 
   2   3   0     1172.85     1377.13     79.98 o 
   3   3   0      354.26      394.02     22.66 o 
   4   3   0       87.98      108.31      8.88 o 
   5   3   0       61.01       64.70     13.55 o 
   6   3   0        9.21        9.41     11.83 o 
  -6   4   0        0.28        0.67      2.60 o 
  -5   4   0        0.30       -1.87      6.36 o 
  -4   4   0        0.45        2.10      4.44 o 
  -3   4   0       29.40       23.43      4.74 o 
  -2   4   0       29.42       21.50      5.00 o 
  -1   4   0      231.92      219.27     14.96 o 
   0   4   0        1.10        0.96      2.04 o 
   1   4   0      147.90      186.89     11.36 o 
   2   4   0        2.64        1.62      3.64 o 
   3   4   0       13.72       15.07      4.44 o 
   4   4   0      116.08      119.03     10.18 o 
   5   4   0        1.48       10.80      9.53 o 
   6   4   0        7.67       15.02     11.97 o 
  -5   5   0        0.13        2.66      7.32 o 
  -4   5   0        6.07        6.10      5.15 o 
  -3   5   0        4.57        6.13      4.49 o 
  -2   5   0      106.98       99.46     10.68 o 
  -1   5   0      104.97       99.73     11.88 o 
   0   5   0      209.29      208.63     13.02 o 
   1   5   0       38.69       42.12      4.60 o 
   2   5   0      314.65      300.83     24.86 o 
   3   5   0        6.76        8.64      6.33 o 
   4   5   0       55.24       58.19     11.04 o 
   5   5   0       31.50       40.41     11.90 o 
  -4   6   0       17.60       12.02      6.28 o 
  -3   6   0        0.18       -1.42      5.76 o 
  -2   6   0        3.65       -2.30      5.09 o 
  -1   6   0        0.11       -2.75      3.82 o 
   0   6   0        1.84       -1.27      8.33 o 
   1   6   0        4.33        1.32      7.49 o 
   2   6   0       67.49       64.09     10.46 o 
   3   6   0       69.10       74.70     11.11 o 
   4   6   0        0.24       -5.52      8.25 o 
   5   6   0        0.08       10.77     11.18 o 
  -3   7   0        1.97        2.51      5.71 o 
  -2   7   0        0.48       -9.60      9.33 o 
  -1   7   0        1.93        1.39     11.01 o 
   0   7   0        7.78        7.75     11.11 o 
   1   7   0       13.54       20.16      9.96 o 
   2   7   0        5.57        7.34      8.78 o 
   3   7   0        0.59       -8.16      8.81 o 
   4   7   0        9.49        7.80     10.51 o 
  -2   8   0        1.21        3.55     12.91 o 
  -1   8   0        2.54       11.37     13.58 o 
   0   8   0        0.82       -6.98     12.65 o 
   1   8   0       10.19       -2.59     10.97 o 
   2   8   0        0.38       -8.45     10.10 o 
  -2  -8   1       19.34       14.04     11.83 o 
  -1  -8   1        5.79        9.41     12.26 o 
   0  -8   1        3.38        7.29     14.11 o 
   1  -8   1        0.09        0.17     13.63 o 
   2  -8   1        0.12        3.65     14.33 o 
  -4  -7   1        7.00       10.22     11.18 o 
  -3  -7   1        7.36        2.16      9.77 o 
  -2  -7   1       22.54       22.27     10.22 o 
  -1  -7   1        0.47        2.26      9.79 o 
   0  -7   1        1.21        6.50     11.49 o 
   1  -7   1        0.88       -3.10     10.94 o 
   2  -7   1        0.19        5.52     11.09 o 
   3  -7   1        0.52        1.74      5.95 o 
  -5  -6   1        3.10        3.96     11.52 o 
  -4  -6   1        1.44        1.37      9.14 o 
  -3  -6   1       13.80       10.85      8.11 o 
  -2  -6   1       15.54       13.94      7.92 o 
  -1  -6   1       50.52       63.18     11.23 o 
   0  -6   1       27.68       26.86      4.73 o 
   1  -6   1       27.25       21.06     14.73 o 
   2  -6   1        9.96        6.77      4.49 o 
   3  -6   1       31.09       33.47      6.41 o 
   4  -6   1        0.20       -1.50      5.58 o 
  -5  -5   1        3.24       -2.04     10.53 o 
  -4  -5   1       47.85       56.03     11.52 o 
  -3  -5   1        1.21        0.10      6.36 o 
  -2  -5   1        9.78       12.88      3.94 o 
  -1  -5   1       24.12       41.24      4.97 o 
   0  -5   1      116.41      112.19      8.48 o 
   1  -5   1       11.05       12.85      6.06 o 
   2  -5   1       11.78       14.21      6.32 o 
   3  -5   1       43.58       53.80     10.31 o 
   4  -5   1        4.28        6.74      5.31 o 
   5  -5   1       13.40       14.60      6.47 o 
  -6  -4   1        7.60        7.27     12.14 o 
  -5  -4   1       13.64       16.22     10.44 o 
  -4  -4   1        5.89        3.96      5.22 o 
  -3  -4   1        2.27       11.45      9.42 o 
  -2  -4   1      754.79      414.72     35.11 o 
  -1  -4   1       55.88       64.52      5.53 o 
   0  -4   1      450.77      484.42     27.27 o 
   1  -4   1       22.71       14.51      3.79 o 
   2  -4   1        0.42        0.54      2.92 o 
   3  -4   1      186.95      175.67     12.66 o 
   4  -4   1        4.60       -0.96      4.40 o 
   5  -4   1       43.57       40.14      8.78 o 
   6  -4   1       29.92       31.75     10.08 o 
  -6  -3   1        0.30       -0.24      6.48 o 
  -5  -3   1      176.22      174.90     13.40 o 
  -4  -3   1      161.49      152.10     11.18 o 
  -3  -3   1        2.54        2.73      3.21 o 
  -2  -3   1      792.82      843.63     53.68 o 
  -1  -3   1     1019.32      891.41     91.80 o 
   0  -3   1      525.74      576.87     31.76 o 
   1  -3   1      407.79      341.39     50.91 o 
   2  -3   1       41.29       42.23      4.67 o 
   3  -3   1      264.35      276.49     17.04 o 
   4  -3   1        1.27        0.90      3.89 o 
   5  -3   1        6.20        5.98      6.19 o 
   6  -3   1       11.10        7.46      2.80 o 
  -6  -2   1       33.58       22.58      8.81 o 
  -5  -2   1       13.63       17.76      6.86 o 
  -4  -2   1      133.36      128.14     13.08 o 
  -3  -2   1      498.09      445.26     36.64 o 
  -2  -2   1       40.63       48.37      4.37 o 
  -1  -2   1       46.67       37.99      3.97 o 
   0  -2   1      251.91      330.41     18.24 o 
   1  -2   1       12.49        9.57      1.87 o 
   2  -2   1      720.83      714.99     39.62 o 
   3  -2   1       67.58       53.05      7.13 o 
   4  -2   1       44.16       40.91      6.79 o 
   5  -2   1       16.20       21.79      6.96 o 
   6  -2   1       12.97       13.90      3.53 o 
  -6  -1   1       39.67       41.22     10.05 o 
  -5  -1   1       78.06       85.47     11.47 o 
  -4  -1   1       62.20       65.68      8.69 o 
  -3  -1   1     1491.54     1596.98    127.30 o 
  -2  -1   1       35.25       33.28      4.37 o 
  -1  -1   1    11195.09    11653.19    919.73 o 
   1  -1   1     1749.06     1770.14    140.05 o 
   2  -1   1      411.08      354.43     19.87 o 
   3  -1   1     1331.97     1372.51    109.50 o 
   4  -1   1      342.76      312.71     26.90 o 
   5  -1   1       28.77       27.76      3.89 o 
   6  -1   1       62.40       68.08      5.64 o 
  -6   0   1       20.35       24.62      9.53 o 
  -5   0   1      133.23      132.79     15.14 o 
  -4   0   1        5.64        5.69      4.75 o 
  -3   0   1      694.31      691.43     27.76 o 
  -2   0   1        3.93        7.19      1.20 o 
  -1   0   1      283.08      288.54     23.33 o 
   1   0   1     1047.94     1071.18     85.05 o 
   2   0   1     5502.91     5075.80    400.68 o 
   3   0   1       70.78       54.83      6.62 o 
   4   0   1      139.33      131.69      6.65 o 
   5   0   1       77.30       82.63      5.65 o 
   6   0   1        4.52        3.34      7.75 o 
   7   0   1       10.38       20.47     11.35 o 
  -6   1   1        7.80        4.20      7.97 o 
  -5   1   1       35.51       37.28      4.16 o 
  -4   1   1      140.22      155.00      7.56 o 
  -3   1   1     1040.98     1077.51     43.26 o 
  -2   1   1     1586.42     1422.41     77.47 o 
  -1   1   1     1615.63     1305.01    173.52 o 
   0   1   1     2433.81     2260.57    179.45 o 
   1   1   1     1621.34     1657.58     89.24 o 
   2   1   1     2405.57     2453.09     97.08 o 
   3   1   1      411.60      392.33     16.04 o 
   4   1   1        1.96        3.10      2.05 o 
   5   1   1      182.01      206.22     20.16 o 
   6   1   1       73.85       91.81     13.51 o 
   7   1   1       16.87       34.00     12.29 o 
  -6   2   1        5.99        3.99      6.31 o 
  -5   2   1       53.41       56.73      5.98 o 
  -4   2   1      314.17      286.13     12.59 o 
  -3   2   1      147.49      136.83      9.52 o 
  -2   2   1     1321.03     1061.05    152.44 o 
  -1   2   1       46.64       43.21      9.12 o 
   0   2   1    22720.33    23043.72   1230.72 o 
   1   2   1    11108.69    11666.34    624.37 o 
   2   2   1      846.31      934.93     50.91 o 
   3   2   1      757.99      761.77     42.05 o 
   4   2   1       41.40       40.89      6.65 o 
   5   2   1       88.59       93.80     12.00 o 
   6   2   1       34.83       37.86      9.62 o 
  -6   3   1        0.26       -1.46      3.07 o 
  -5   3   1        6.15        2.00      4.57 o 
  -4   3   1      259.61      250.18     16.58 o 
  -3   3   1       64.29       67.02      6.52 o 
  -2   3   1      679.00      626.08     50.61 o 
  -1   3   1     1498.84     1472.56     79.85 o 
   0   3   1       49.45       61.00      7.62 o 
   1   3   1       57.45       60.48      4.88 o 
   2   3   1       24.29       31.82      3.43 o 
   3   3   1      249.45      254.77     15.31 o 
   4   3   1      261.72      293.41     17.98 o 
   5   3   1       28.35       27.50      5.75 o 
   6   3   1       12.48        5.02     11.13 o 
  -6   4   1        1.53        2.16      2.96 o 
  -5   4   1       12.37        8.45      4.00 o 
  -4   4   1      120.15      117.34     10.26 o 
  -3   4   1      152.22      146.09     14.09 o 
  -2   4   1       31.85       41.71     10.04 o 
  -1   4   1     3986.31     3839.06    207.43 o 
   0   4   1       26.73       36.84      9.14 o 
   1   4   1      802.83      985.64     53.81 o 
   2   4   1       36.82       40.25      8.97 o 
   3   4   1       71.31       71.94      7.03 o 
   4   4   1       10.11       12.60      7.08 o 
   5   4   1        2.36       -1.32      8.16 o 
   6   4   1       13.47       22.63     11.66 o 
  -5   5   1       40.32       39.13      7.87 o 
  -4   5   1       27.05       32.83      6.49 o 
  -3   5   1       66.92       52.17     23.38 o 
  -2   5   1      331.08      323.29     27.50 o 
  -1   5   1      139.08      132.03     11.13 o 
   0   5   1       27.78       31.66      3.91 o 
   2   5   1      503.35      480.71     37.58 o 
   3   5   1        7.24       15.41      6.14 o 
   4   5   1        9.43       20.04      8.23 o 
   5   5   1        7.14       11.83      9.81 o 
  -4   6   1        0.15        1.36      5.53 o 
  -3   6   1        2.08       -3.44      4.37 o 
  -2   6   1      130.45      101.50     24.96 o 
  -1   6   1       51.59       58.70      6.57 o 
   0   6   1        4.28        9.89      8.47 o 
   1   6   1       21.28       18.45      7.85 o 
   2   6   1       54.90       45.42      9.05 o 
   3   6   1       12.58        7.68      6.98 o 
   4   6   1        7.81        2.86      7.94 o 
   5   6   1       10.45        3.55     10.03 o 
  -4   7   1        0.29        2.38      6.50 o 
  -3   7   1       19.77        0.02     10.51 o 
  -2   7   1       51.17       22.12     11.21 o 
  -1   7   1        1.33       -5.81     10.01 o 
   0   7   1       28.71       36.59     11.81 o 
   1   7   1        2.23        6.14      8.81 o 
   2   7   1       52.98       47.39     10.63 o 
   3   7   1        8.90       10.17      9.24 o 
   4   7   1       17.00       12.69     10.13 o 
  -2   8   1        1.13        2.98     12.62 o 
  -1   8   1        0.33       -6.94     12.00 o 
   0   8   1        6.13       -5.83     12.07 o 
   1   8   1        1.65        1.73     10.63 o 
   2   8   1        0.19       -6.12      9.43 o 
  -2  -8   2       14.60       14.42     12.48 o 
  -1  -8   2        2.93      -11.45     11.95 o 
   0  -8   2        2.53       18.40     15.24 o 
   1  -8   2       10.06       31.10     16.70 o 
   2  -8   2        0.37       -0.72     14.69 o 
  -4  -7   2        0.31       -1.49     11.61 o 
  -3  -7   2       28.51       26.01     11.47 o 
  -2  -7   2        7.12        9.84     10.29 o 
  -1  -7   2       15.21       12.77     11.01 o 
   0  -7   2        1.48        2.45     12.12 o 
   1  -7   2       34.30       20.32     13.13 o 
   2  -7   2        6.14        9.02      5.60 o 
   3  -7   2        1.09        1.74      7.22 o 
  -4  -6   2        6.69       -0.89      9.93 o 
  -3  -6   2       87.47       81.56     12.33 o 
  -2  -6   2       25.85       30.71      9.09 o 
  -1  -6   2        4.07        6.65      8.85 o 
   0  -6   2       75.81       75.81      7.60 o 
   1  -6   2        1.15       -0.94      4.07 o 
   2  -6   2       13.15       18.37      6.32 o 
   3  -6   2        1.10       -1.16      4.85 o 
   4  -6   2        8.33        8.04      8.60 o 
  -5  -5   2       25.62       42.21     13.51 o 
  -4  -5   2      123.84      114.01     15.81 o 
  -3  -5   2        2.50       -0.10      5.21 o 
  -2  -5   2      102.02       87.97      7.94 o 
  -1  -5   2        1.97        8.73      4.01 o 
   0  -5   2      191.59      200.70     13.16 o 
   1  -5   2        0.01       -0.74      3.12 o 
   2  -5   2       95.34       83.45      7.83 o 
   3  -5   2        2.82        2.13      4.58 o 
   4  -5   2       41.32       37.84      6.82 o 
   5  -5   2       52.55       47.91      7.83 o 
  -6  -4   2        3.47        9.50     13.10 o 
  -5  -4   2       52.80       71.68      9.42 o 
  -4  -4   2        6.11        8.82      5.90 o 
  -3  -4   2        2.95        3.37      4.62 o 
  -2  -4   2       67.99       57.89     14.90 o 
  -1  -4   2       12.63       14.10      3.49 o 
   0  -4   2      405.87      430.33     24.62 o 
   1  -4   2        1.36        0.20      2.57 o 
   2  -4   2      157.75      155.03     18.23 o 
   3  -4   2       78.27       80.92     11.57 o 
   4  -4   2       18.56       23.16      5.66 o 
   5  -4   2       13.74       13.92      7.25 o 
   6  -4   2        0.02       -1.87      7.87 o 
  -6  -3   2      121.31      140.63     13.52 o 
  -5  -3   2       54.07       48.81     10.31 o 
  -4  -3   2        1.53        6.66      4.55 o 
  -3  -3   2        0.74        2.53      3.55 o 
  -2  -3   2      344.05      330.95     19.46 o 
  -1  -3   2       95.86       76.19     11.85 o 
   0  -3   2      531.67      585.83     32.46 o 
   1  -3   2      469.58      423.96     34.48 o 
   2  -3   2       21.11       25.42      3.79 o 
   3  -3   2      158.13      171.83     11.50 o 
   4  -3   2       80.81       85.30     10.65 o 
   5  -3   2        3.21        2.35      6.14 o 
   6  -3   2        1.61        3.34      7.68 o 
  -6  -2   2        5.63        6.05      7.87 o 
  -5  -2   2       67.52       79.93     10.87 o 
  -4  -2   2       68.87       69.40      9.26 o 
  -3  -2   2      112.77      104.45     10.63 o 
  -2  -2   2     1037.75     1107.51     60.50 o 
  -1  -2   2     2100.76     1841.15    186.58 o 
   0  -2   2     1314.06     1510.52     81.53 o 
   1  -2   2     1204.37      956.31    150.22 o 
   2  -2   2       20.04       15.99      4.18 o 
   3  -2   2      549.96      532.42     29.99 o 
   4  -2   2      160.57      164.83     15.84 o 
   5  -2   2       89.11       78.06     11.06 o 
   6  -2   2      160.32      124.99      6.94 o 
  -6  -1   2       31.93       30.98      9.50 o 
  -5  -1   2      102.90       90.92     12.26 o 
  -4  -1   2      394.67      363.27     31.12 o 
  -3  -1   2      204.67      195.04     17.35 o 
  -2  -1   2      761.88      679.62     54.62 o 
  -1  -1   2     3819.41     4229.79    334.49 o 
   0  -1   2       43.30       50.06      5.26 o 
   1  -1   2      773.47      711.85     56.70 o 
   2  -1   2      932.82      930.51     74.34 o 
   3  -1   2       70.83       62.68      7.46 o 
   4  -1   2      147.14      125.79     12.81 o 
   5  -1   2       28.92       19.39      6.77 o 
   6  -1   2       20.01       24.16      4.20 o 
  -6   0   2       43.26       57.88     11.52 o 
  -5   0   2       56.87       77.07     11.30 o 
  -4   0   2        1.29       -1.92      4.56 o 
  -3   0   2     1033.12     1034.58     83.20 o 
  -2   0   2      443.23      430.55     35.20 o 
  -1   0   2     2566.17     2608.45    206.23 o 
   1   0   2       49.38       41.10      4.01 o 
   2   0   2     1655.57     1645.26    130.50 o 
   3   0   2      117.17      109.25     10.41 o 
   4   0   2      143.04       99.20     10.77 o 
   5   0   2      148.38      146.68      7.92 o 
   6   0   2       54.17       58.42      5.57 o 
   7   0   2        6.15        8.45     10.70 o 
  -6   1   2       78.86       82.95     13.32 o 
  -5   1   2       67.53       67.12     10.70 o 
  -4   1   2       17.63       18.17      2.93 o 
  -3   1   2     1085.44     1051.15     42.73 o 
  -2   1   2     1028.06      971.50     59.53 o 
  -1   1   2     6208.55     6195.11    211.72 o 
   0   1   2     2616.06     2823.42    223.51 o 
   1   1   2       15.28       12.26      1.24 o 
   2   1   2     1582.63     1457.29    115.55 o 
   3   1   2      293.39      341.24     14.04 o 
   4   1   2      407.13      408.12     17.30 o 
   5   1   2      150.24      146.00      7.72 o 
   6   1   2       35.75       43.53     10.15 o 
  -6   2   2        1.89        4.66      7.94 o 
  -5   2   2       80.06       75.77      5.51 o 
  -4   2   2       60.27       61.98      4.38 o 
  -3   2   2      136.85      131.55      5.81 o 
  -2   2   2      475.97      446.22     25.75 o 
  -1   2   2      811.38      871.56     81.81 o 
   0   2   2      939.31     1027.60     55.25 o 
   1   2   2       89.58       98.65      8.35 o 
   2   2   2      971.98      972.31     52.92 o 
   3   2   2      470.32      439.53     24.80 o 
   4   2   2       38.31       46.62      5.23 o 
   5   2   2      132.42      133.52     10.73 o 
   6   2   2       10.42       12.95      6.59 o 
  -6   3   2        2.36        0.30      3.42 o 
  -5   3   2        3.41        2.96      3.02 o 
  -4   3   2      113.10      105.22      5.47 o 
  -3   3   2        1.54        2.69      3.20 o 
  -2   3   2     1741.96     1414.03    103.04 o 
  -1   3   2      258.12      271.96     15.64 o 
   0   3   2      696.99      747.07     64.56 o 
   1   3   2       97.81      100.93      9.12 o 
   2   3   2     1353.95     1546.51     87.54 o 
   3   3   2      184.56      178.89     11.22 o 
   4   3   2       34.91       42.88      5.22 o 
   5   3   2       66.73       76.07     12.02 o 
   6   3   2       50.66       69.30     13.75 o 
  -6   4   2        7.89        2.78      3.25 o 
  -5   4   2        4.93        1.86      2.96 o 
  -4   4   2       59.37       55.67     17.67 o 
  -3   4   2        0.41       -1.74      3.36 o 
  -2   4   2      553.23      501.85     36.50 o 
  -1   4   2       56.66       63.25      5.42 o 
   0   4   2      796.20      821.46     44.60 o 
   1   4   2     3448.18     3907.75    210.42 o 
   2   4   2       45.18       46.67      6.85 o 
   3   4   2      128.50      123.17     12.38 o 
   4   4   2       14.54       25.60      7.46 o 
   5   4   2       26.90       36.74      9.77 o 
   6   4   2       15.51       11.25     10.63 o 
  -5   5   2        0.24       -1.44      5.31 o 
  -4   5   2       28.94       30.48     12.53 o 
  -3   5   2       43.26       29.77     12.11 o 
  -2   5   2      360.12      339.99     31.08 o 
  -1   5   2      129.93      127.60      9.18 o 
   0   5   2       26.06       26.02      3.65 o 
   1   5   2       13.62       18.91      6.19 o 
   2   5   2       20.38       22.03      5.88 o 
   3   5   2        0.29        4.08      5.33 o 
   4   5   2       80.57       91.88     12.07 o 
   5   5   2       89.52       90.90     13.80 o 
  -4   6   2        8.65        2.94     13.01 o 
  -3   6   2       89.39       76.50     23.72 o 
  -2   6   2        7.37        7.04      6.68 o 
  -1   6   2      314.92      299.91     27.57 o 
   0   6   2      258.95      290.77     26.18 o 
   1   6   2      172.43      181.36     18.05 o 
   2   6   2       42.14       52.96      9.26 o 
   3   6   2       12.66        6.69      6.89 o 
   4   6   2        0.31       -3.41      7.20 o 
   5   6   2        0.18       10.82      9.74 o 
  -4   7   2        0.90       -6.31     10.97 o 
  -3   7   2       30.28       11.25     10.87 o 
  -2   7   2       25.33       13.44     10.44 o 
  -1   7   2        5.06        1.73     10.05 o 
   0   7   2        4.18        2.54      9.36 o 
   1   7   2        2.48       -9.05      7.66 o 
   2   7   2       28.43       27.38      9.19 o 
   3   7   2       40.64       43.94     10.51 o 
   4   7   2       13.57       11.66      9.62 o 
  -2   8   2       18.96       15.79     13.05 o 
  -1   8   2        0.40       -2.38     11.73 o 
   0   8   2       12.64        9.05     12.21 o 
   1   8   2        0.31      -13.61      9.48 o 
   2   8   2       15.05       20.37      9.96 o 
  -2  -8   3        6.13       11.35     12.77 o 
  -1  -8   3       29.03        1.85     13.58 o 
   0  -8   3       17.29       11.40     16.29 o 
   1  -8   3        0.03       10.44     16.73 o 
  -3  -7   3        5.10        3.82     11.16 o 
  -2  -7   3       53.68       45.23     12.43 o 
  -1  -7   3       10.83        9.98     11.13 o 
   0  -7   3        0.05        1.56     12.86 o 
   1  -7   3        2.18        4.73      5.21 o 
   2  -7   3        2.86       -1.08      5.50 o 
   3  -7   3        0.52       -2.22      6.24 o 
  -4  -6   3        1.35       -4.78     10.77 o 
  -3  -6   3       78.88       77.96     12.62 o 
  -2  -6   3       71.40       76.79     12.00 o 
  -1  -6   3       46.52       61.70      7.25 o 
   0  -6   3        3.12        7.02      4.60 o 
   1  -6   3       45.21       59.98     15.40 o 
   2  -6   3       11.19       10.61      5.02 o 
   3  -6   3        2.62        0.67      5.11 o 
   4  -6   3       27.82       30.29      7.07 o 
  -5  -5   3        0.29        2.78     12.50 o 
  -4  -5   3        0.40        6.41     10.53 o 
  -3  -5   3      192.52      161.93     27.69 o 
  -2  -5   3       30.70       41.69      7.61 o 
  -1  -5   3      148.45      155.82     13.22 o 
   0  -5   3       59.41       62.71      9.72 o 
   1  -5   3      106.41      102.48      8.46 o 
   2  -5   3       57.37       65.18      6.90 o 
   3  -5   3        3.41        8.16      4.83 o 
   4  -5   3       14.35       13.95      5.68 o 
   5  -5   3        3.14        7.13      7.41 o 
  -6  -4   3       11.52        3.82     13.39 o 
  -5  -4   3        5.11       -1.50      7.18 o 
  -4  -4   3       42.81       55.77      8.18 o 
  -3  -4   3      764.10      766.06     43.51 o 
  -2  -4   3      275.66      236.24     22.96 o 
  -1  -4   3        1.94        5.15      3.31 o 
   0  -4   3      607.87      631.08     47.72 o 
   1  -4   3       35.50       33.29      6.93 o 
   2  -4   3      114.72      111.15      9.48 o 
   3  -4   3       76.91       90.85      8.72 o 
   4  -4   3        1.60        0.73      4.53 o 
   5  -4   3        4.86        2.33      6.57 o 
   6  -4   3        5.11       -0.31      7.85 o 
  -6  -3   3        4.43        3.37      7.51 o 
  -5  -3   3       13.09       17.81      6.47 o 
  -4  -3   3      632.10      646.18     37.37 o 
  -3  -3   3       22.27       29.49      5.12 o 
  -2  -3   3      499.52      461.25     26.55 o 
  -1  -3   3       73.12       60.40     10.03 o 
   0  -3   3     1346.95     1496.76     81.42 o 
   1  -3   3      299.62      261.75     24.46 o 
   2  -3   3      418.42      388.84     22.59 o 
   3  -3   3      239.71      235.28     14.66 o 
   4  -3   3       37.59       27.62      6.65 o 
   5  -3   3      189.72      169.65     17.52 o 
   6  -3   3        6.26        9.67      8.18 o 
  -6  -2   3        1.30       -9.17      7.25 o 
  -5  -2   3       38.43       39.88      8.28 o 
  -4  -2   3      500.10      483.85     40.58 o 
  -3  -2   3       63.21       51.14      7.44 o 
  -2  -2   3      186.05      181.57     11.32 o 
  -1  -2   3      155.90      126.03     22.44 o 
   0  -2   3      498.37      539.13     29.71 o 
   1  -2   3      581.53      535.69     29.60 o 
   2  -2   3       78.79       93.03      5.12 o 
   3  -2   3      340.47      272.53     38.32 o 
   4  -2   3      122.91      102.65     11.71 o 
   5  -2   3        4.20        4.46      6.12 o 
   6  -2   3        2.94        5.42      7.82 o 
  -6  -1   3       71.18       82.98     13.08 o 
  -5  -1   3      563.72      548.64     46.55 o 
  -4  -1   3       56.03       57.54      8.40 o 
  -3  -1   3      153.31      141.43     13.34 o 
  -2  -1   3      562.49      483.52     39.28 o 
  -1  -1   3     2843.38     3255.99    257.63 o 
   0  -1   3       95.95      100.40      9.45 o 
   1  -1   3     3459.60     3172.14    192.10 o 
   2  -1   3      271.40      256.70     14.71 o 
   3  -1   3      296.30      284.23     16.45 o 
   4  -1   3      469.22      462.68     26.42 o 
   5  -1   3       20.40       16.10      6.67 o 
   6  -1   3       15.13       17.85      3.88 o 
  -6   0   3        6.08       -2.93      8.02 o 
  -5   0   3       16.53       14.97      7.46 o 
  -4   0   3      350.97      364.97     31.60 o 
  -3   0   3      207.08      219.42     19.44 o 
  -2   0   3      125.96      123.87     11.28 o 
  -1   0   3     2479.45     2503.18    197.95 o 
   0   0   3       11.73        8.93      2.81 o 
   1   0   3     4039.19     4387.18    293.99 o 
   2   0   3      377.55      359.43     29.32 o 
   3   0   3      263.79      284.39     24.00 o 
   4   0   3      617.36      611.01     50.15 o 
   5   0   3       15.92       11.82      3.23 o 
   6   0   3      197.36      198.56     10.43 o 
  -6   1   3        0.58       -3.72      8.16 o 
  -5   1   3       19.94       26.75      8.37 o 
  -4   1   3      184.26      178.77     17.59 o 
  -3   1   3      522.37      514.59     42.57 o 
  -2   1   3        6.47        5.48      2.19 o 
  -1   1   3     2421.77     2423.31    131.04 o 
   0   1   3     1452.61     1717.98    105.85 o 
   1   1   3      379.78      385.15     21.01 o 
   2   1   3     1118.60     1065.90     57.64 o 
   3   1   3      370.71      422.35     34.56 o 
   4   1   3      263.22      264.26     11.59 o 
   5   1   3       95.00       97.32      6.13 o 
   6   1   3        7.28        5.83      7.99 o 
  -6   2   3        9.59       17.73      9.12 o 
  -5   2   3       54.96       66.21     10.92 o 
  -4   2   3       55.65       59.27      4.47 o 
  -3   2   3      217.43      193.52     11.86 o 
  -2   2   3      944.73      956.15     33.97 o 
  -1   2   3      552.46      581.55     21.40 o 
   0   2   3     1994.45     2215.56    119.41 o 
   1   2   3       43.47       49.38      5.09 o 
   2   2   3      569.88      531.71     29.24 o 
   3   2   3      529.86      544.48     19.60 o 
   4   2   3       68.62       61.93      6.07 o 
   5   2   3      185.52      187.35     13.16 o 
   6   2   3       26.71       23.24      6.86 o 
  -6   3   3       14.46       14.23      8.85 o 
  -5   3   3       61.18       63.64      5.26 o 
  -4   3   3        8.43        5.99      2.78 o 
  -3   3   3      276.48      275.67     12.16 o 
  -2   3   3      614.48      553.01     44.90 o 
  -1   3   3       99.49      122.08      6.26 o 
   0   3   3     1145.51     1229.93     66.69 o 
   1   3   3      434.00      512.14     38.78 o 
   2   3   3       68.11       63.37      4.70 o 
   3   3   3       62.80       66.81      5.61 o 
   4   3   3      111.52      115.25      8.72 o 
   5   3   3      162.57      153.29     16.82 o 
   6   3   3        6.17       -3.29      9.21 o 
  -6   4   3        0.49        0.36      3.53 o 
  -5   4   3        6.93        6.40      3.27 o 
  -4   4   3       56.57       45.46      5.55 o 
  -3   4   3       11.92        5.62      4.87 o 
  -2   4   3      199.52      186.29     12.33 o 
  -1   4   3        1.03       -0.58      2.17 o 
   0   4   3       35.99       39.36      3.68 o 
   1   4   3       27.75       44.42      6.36 o 
   2   4   3        1.18        5.86      3.82 o 
   3   4   3      155.18      149.13     13.87 o 
   4   4   3      173.09      184.50     17.64 o 
   5   4   3       31.72       33.23      9.26 o 
   6   4   3        6.33       10.80      9.96 o 
  -5   5   3        2.78        0.00      3.09 o 
  -4   5   3        5.57        4.29      6.15 o 
  -3   5   3       29.06       24.83      5.28 o 
  -2   5   3      153.68      151.00     10.91 o 
  -1   5   3        2.70        1.34      3.04 o 
   0   5   3       70.81       85.35     10.82 o 
   1   5   3       88.47       99.17     11.37 o 
   2   5   3      113.13      113.45     11.78 o 
   3   5   3       97.28       96.18     11.01 o 
   4   5   3       18.68       22.77      7.65 o 
   5   5   3       31.59       23.97      9.55 o 
  -4   6   3        1.09       -2.79      2.85 o 
  -3   6   3        2.97       -1.43      4.68 o 
  -2   6   3      105.01      100.42     14.35 o 
  -1   6   3       34.76       26.75      9.24 o 
   0   6   3       57.65       55.45     10.13 o 
   1   6   3      191.54      195.45     18.69 o 
   2   6   3      141.51      145.94     15.60 o 
   3   6   3       10.59        7.68      6.77 o 
   4   6   3       31.30       29.35      8.61 o 
   5   6   3        5.24        6.79      9.12 o 
  -3   7   3       27.48       13.27     11.30 o 
  -2   7   3       60.64       51.83     12.72 o 
  -1   7   3       22.16       16.94     10.34 o 
   0   7   3        4.70       -2.71      8.61 o 
   1   7   3        1.32        7.68      7.70 o 
   2   7   3       30.16       28.77      8.90 o 
   3   7   3        0.16       -4.39      7.94 o 
   4   7   3       11.04        4.18      9.12 o 
  -2   8   3        8.68        3.98     11.78 o 
  -1   8   3       12.63       13.29     11.97 o 
   0   8   3       50.44       64.26     14.57 o 
   1   8   3        2.40        0.34      9.55 o 
   2   8   3       15.71       16.46      9.50 o 
  -1  -8   4       13.43        6.29     14.33 o 
   0  -8   4        0.06      -12.69     16.20 o 
  -3  -7   4        4.64        6.10     11.49 o 
  -2  -7   4        5.26      -10.49     10.51 o 
  -1  -7   4        0.26        0.14     11.52 o 
   0  -7   4        9.07        5.64     13.97 o 
   1  -7   4        9.04        9.37      8.89 o 
   2  -7   4       25.10       24.81      7.78 o 
   3  -7   4        5.69        6.84      7.56 o 
  -4  -6   4        3.29        2.62     12.02 o 
  -3  -6   4       20.87       29.92     10.39 o 
  -2  -6   4        9.11        9.76      6.01 o 
  -1  -6   4        0.65        0.21      5.56 o 
   0  -6   4      136.68      135.43     11.53 o 
   1  -6   4        5.40        5.31      4.76 o 
   2  -6   4        1.17        2.84      4.96 o 
   3  -6   4        1.28       -3.49      5.05 o 
   4  -6   4        7.09       13.58      7.73 o 
  -5  -5   4        0.19        8.61     13.70 o 
  -4  -5   4       83.35       76.59     12.85 o 
  -3  -5   4       16.40        9.63      6.40 o 
  -2  -5   4       10.02        5.54      5.03 o 
  -1  -5   4      195.31      201.20     13.75 o 
   0  -5   4       22.21       19.02      4.92 o 
   1  -5   4        2.57        4.82      5.15 o 
   2  -5   4       37.61       46.38      6.01 o 
   3  -5   4        0.10       -1.02      4.49 o 
   4  -5   4       30.93       28.05      6.13 o 
   5  -5   4        1.30        1.85      7.39 o 
  -5  -4   4       14.07       20.20      8.23 o 
  -4  -4   4        1.98        6.03      6.77 o 
  -3  -4   4      129.96      123.12     10.94 o 
  -2  -4   4        2.74        2.14      4.24 o 
  -1  -4   4      696.76      604.61     33.88 o 
   0  -4   4       30.20       39.15      8.16 o 
   1  -4   4      119.69      123.57      9.04 o 
   2  -4   4      166.94      162.32     11.07 o 
   3  -4   4       26.71       31.13      5.04 o 
   4  -4   4      115.27      103.92      8.90 o 
   5  -4   4        9.75       10.46      7.37 o 
  -6  -3   4       96.26       94.10     11.71 o 
  -5  -3   4       99.80       87.08      9.82 o 
  -4  -3   4       19.35       16.76      5.82 o 
  -3  -3   4      392.38      379.26     22.98 o 
  -2  -3   4       37.81       26.29      7.65 o 
  -1  -3   4      662.36      631.75     35.13 o 
   0  -3   4      501.38      495.89     34.52 o 
   1  -3   4       13.35       25.70      4.07 o 
   2  -3   4      209.09      191.90     12.05 o 
   3  -3   4      173.32      182.11     11.70 o 
   4  -3   4       27.16       24.50      6.67 o 
   5  -3   4       27.02       31.94      8.45 o 
   6  -3   4        1.01        1.44      7.87 o 
  -6  -2   4       58.61       46.72     10.99 o 
  -5  -2   4        4.83        3.82      6.62 o 
  -4  -2   4      266.04      255.11     23.30 o 
  -3  -2   4      796.19      774.10     62.94 o 
  -2  -2   4     3190.14     3505.38    189.60 o 
  -1  -2   4       56.79       46.76      4.59 o 
   0  -2   4     1681.09     1713.36     92.64 o 
   1  -2   4      770.66      810.22     35.95 o 
   2  -2   4       62.74       61.87      3.97 o 
   3  -2   4      820.94      694.53     78.97 o 
   4  -2   4        0.18       -0.48      4.70 o 
   5  -2   4       67.58       66.28     10.22 o 
   6  -2   4       12.40       15.77      8.54 o 
  -6  -1   4        6.87        5.90      8.30 o 
  -5  -1   4       80.81       82.16     11.59 o 
  -4  -1   4      868.92      846.59     69.11 o 
  -3  -1   4       28.88       38.44      5.93 o 
  -2  -1   4     1017.53      948.94     76.07 o 
  -1  -1   4      689.25      770.90     62.32 o 
   0  -1   4     1788.68     2104.68    161.09 o 
   1  -1   4     1675.53     1640.42     90.52 o 
   2  -1   4       38.07       42.62      3.68 o 
   3  -1   4     1133.03     1135.22     62.84 o 
   4  -1   4        5.21        6.48      2.46 o 
   5  -1   4      176.99      157.89     16.46 o 
   6  -1   4       53.53       59.10     11.16 o 
  -6   0   4       35.02       42.57     10.87 o 
  -5   0   4        7.85       11.30      7.29 o 
  -4   0   4     1115.84     1105.23     89.58 o 
  -3   0   4      146.35      162.43     15.19 o 
  -2   0   4      609.30      576.19     46.67 o 
  -1   0   4      611.07      598.07     33.38 o 
   0   0   4       20.62       26.65      3.10 o 
   1   0   4      721.52      742.39     41.14 o 
   2   0   4      451.54      448.66     25.24 o 
   3   0   4      382.79      382.25     31.75 o 
   4   0   4      318.85      280.31     24.38 o 
   5   0   4       13.49        9.48      6.00 o 
   6   0   4        1.00       -0.97      4.30 o 
  -6   1   4        8.29       17.85      9.62 o 
  -5   1   4      755.22      786.69     65.66 o 
  -4   1   4       17.03       16.99      6.77 o 
  -3   1   4      447.00      460.21     38.44 o 
  -2   1   4        5.24        3.62      2.29 o 
  -1   1   4     3993.49     4208.44    184.66 o 
   0   1   4      803.16      936.82     41.67 o 
   1   1   4     2077.69     2201.20     96.86 o 
   2   1   4     1634.45     1561.78     84.35 o 
   3   1   4      156.18      150.36     13.51 o 
   4   1   4      544.55      518.22     42.76 o 
   5   1   4        0.11       -0.46      2.72 o 
   6   1   4       17.94       23.04      4.78 o 
  -6   2   4        8.67        2.30      8.95 o 
  -5   2   4        7.73        4.03      7.61 o 
  -4   2   4      312.48      301.86     27.24 o 
  -3   2   4      294.25      294.58     18.38 o 
  -2   2   4        4.11        5.39      1.48 o 
  -1   2   4      272.19      264.90     12.54 o 
   0   2   4      252.20      265.02     12.16 o 
   1   2   4      721.15      787.13     58.48 o 
   2   2   4      938.78      870.67     47.16 o 
   3   2   4        4.24        4.05      1.30 o 
   4   2   4      346.06      376.23     13.95 o 
   5   2   4        1.58        1.21      4.17 o 
   6   2   4       37.95       56.87     11.85 o 
  -6   3   4       66.63       54.78     11.95 o 
  -5   3   4       38.43       43.43     10.08 o 
  -4   3   4        4.17        3.05      2.89 o 
  -3   3   4      203.11      220.68      9.20 o 
  -2   3   4      137.66      114.10      4.62 o 
  -1   3   4      207.59      223.24      7.70 o 
   0   3   4     1140.73     1188.04     64.48 o 
   1   3   4       22.69       31.53      4.58 o 
   2   3   4      314.74      309.08     24.12 o 
   3   3   4      557.70      637.65     35.42 o 
   4   3   4       22.71       17.92      6.07 o 
   5   3   4       54.36       60.37     10.32 o 
   6   3   4        2.70       -0.12      8.83 o 
  -5   4   4       19.50       22.82      4.23 o 
  -4   4   4       21.74       19.44      3.47 o 
  -3   4   4        0.86        1.00      2.47 o 
  -2   4   4      107.52      101.33      4.93 o 
  -1   4   4       25.23       29.82      2.67 o 
   0   4   4     1004.76     1080.90     81.01 o 
   1   4   4       84.20       96.01     10.32 o 
   2   4   4      123.39      104.89     10.13 o 
   3   4   4      225.18      231.34     19.53 o 
   4   4   4       14.13       14.71      6.45 o 
   5   4   4       39.83       47.44      9.72 o 
   6   4   4        0.16        1.25      9.00 o 
  -5   5   4       15.68       13.02      3.77 o 
  -4   5   4        0.27       -3.47      3.06 o 
  -3   5   4       99.85      108.36      5.78 o 
  -2   5   4       63.43       72.36      7.02 o 
  -1   5   4       65.94       58.91      5.73 o 
   0   5   4       69.90       75.59      9.86 o 
   1   5   4       91.60      107.98     11.88 o 
   2   5   4       94.48      111.15     11.66 o 
   3   5   4       36.86       45.14      7.51 o 
   4   5   4        3.52       -2.52      6.14 o 
   5   5   4       40.20       31.00      9.48 o 
  -4   6   4        6.92        6.39      3.46 o 
  -3   6   4       17.13       12.48      3.27 o 
  -2   6   4        2.03       -1.44      7.58 o 
  -1   6   4       68.22       62.49     10.92 o 
   0   6   4        1.16        0.02      6.91 o 
   1   6   4       39.06       41.08      8.21 o 
   2   6   4        1.66        6.89      6.26 o 
   3   6   4       10.50       12.72      7.03 o 
   4   6   4       46.71       50.34      9.72 o 
   5   6   4        1.01        1.92      8.57 o 
  -3   7   4        0.59       -8.54      9.17 o 
  -2   7   4        5.16       -2.76      8.88 o 
  -1   7   4        1.19        3.82      8.71 o 
   0   7   4        7.55        6.57      8.73 o 
   1   7   4        0.69        2.74      7.34 o 
   2   7   4        0.31        3.50      7.15 o 
   3   7   4       25.01       11.78      8.11 o 
   4   7   4        7.59        3.79      8.97 o 
  -2   8   4        4.40        4.70     11.25 o 
  -1   8   4        0.28       -0.94     10.32 o 
   0   8   4       35.00       40.50     12.38 o 
   1   8   4        1.20       14.95      9.72 o 
   2   8   4       17.87        5.69      8.78 o 
  -3  -7   5        3.25      -15.62     11.71 o 
  -2  -7   5        5.07        0.22     11.64 o 
  -1  -7   5       21.38       18.67     13.25 o 
   0  -7   5        1.05        1.16      5.94 o 
   1  -7   5        2.45        3.24      6.57 o 
   2  -7   5        1.19        3.70      6.93 o 
   3  -7   5        0.30       -0.14      7.44 o 
  -4  -6   5        8.32       -5.40     12.62 o 
  -3  -6   5        4.98        3.24      9.74 o 
  -2  -6   5        4.11       -2.85      6.71 o 
  -1  -6   5       90.23       94.41      9.89 o 
   0  -6   5        8.22       10.42      9.08 o 
   1  -6   5        7.13       10.02     10.29 o 
   2  -6   5       23.92       16.32      6.77 o 
   3  -6   5      158.29      151.13     16.70 o 
   4  -6   5        2.17       10.22      7.82 o 
  -5  -5   5        2.41       -1.13     13.94 o 
  -4  -5   5       37.67       28.94     10.29 o 
  -3  -5   5        2.25       -1.06      7.35 o 
  -2  -5   5        2.86       -0.20      5.15 o 
  -1  -5   5        6.29        4.08      5.32 o 
   0  -5   5       29.84       42.15      7.27 o 
   1  -5   5       93.79      115.01     16.08 o 
   2  -5   5      201.05      201.90     19.05 o 
   3  -5   5       24.06       26.32      7.22 o 
   4  -5   5       21.79       26.92      8.06 o 
   5  -5   5        0.20        1.58      7.70 o 
  -5  -4   5        2.84        7.59      8.32 o 
  -4  -4   5       70.69       74.65     10.15 o 
  -3  -4   5       22.76       19.89      9.25 o 
  -2  -4   5        3.76        5.53      4.62 o 
  -1  -4   5      147.36      116.11     10.91 o 
   0  -4   5       39.53       62.10      6.58 o 
   1  -4   5      170.12      170.69     26.06 o 
   2  -4   5      161.53      176.36     11.72 o 
   3  -4   5       21.99       18.21      4.31 o 
   4  -4   5       10.77       20.52      7.03 o 
   5  -4   5       26.45       32.56      8.90 o 
  -6  -3   5        5.84        7.98      8.27 o 
  -5  -3   5       58.27       61.59      9.05 o 
  -4  -3   5      142.12      143.33     12.15 o 
  -3  -3   5      157.54      182.25     13.30 o 
  -2  -3   5       93.77       77.13      7.36 o 
  -1  -3   5      522.68      503.39     28.66 o 
   0  -3   5      694.11      653.09     36.51 o 
   1  -3   5      141.56      153.40     10.04 o 
   2  -3   5      773.55      724.49     40.23 o 
   3  -3   5       33.59       36.41      4.40 o 
   4  -3   5      131.82      117.56     13.27 o 
   5  -3   5       90.68      103.25     13.46 o 
   6  -3   5       15.77       10.99      8.35 o 
  -6  -2   5        3.53        0.02      8.73 o 
  -5  -2   5      117.78      111.94     14.69 o 
  -4  -2   5       40.72       33.02      7.51 o 
  -3  -2   5       73.90       65.29      8.83 o 
  -2  -2   5      221.70      219.63     13.92 o 
  -1  -2   5     1580.77     1384.91     75.63 o 
   0  -2   5      588.96      464.58     38.76 o 
   1  -2   5       18.95       27.04      2.42 o 
   2  -2   5      951.96      853.99     38.19 o 
   3  -2   5      166.58      157.47     10.19 o 
   4  -2   5       28.98       29.11      6.82 o 
   5  -2   5      141.46      145.68     16.27 o 
   6  -2   5       13.57       15.19      8.40 o 
  -6  -1   5        2.14       -2.09      8.16 o 
  -5  -1   5      459.58      409.73     36.04 o 
  -4  -1   5        1.84        2.95      5.33 o 
  -3  -1   5      283.58      256.46     22.53 o 
  -2  -1   5      772.94      730.52     59.13 o 
  -1  -1   5      348.78      434.61     36.55 o 
   0  -1   5      860.70     1028.99     79.69 o 
   1  -1   5     1094.49     1127.96     62.69 o 
   2  -1   5      221.39      214.48     12.74 o 
   3  -1   5      632.75      666.35     37.39 o 
   4  -1   5       23.80       26.79      3.52 o 
   5  -1   5      129.99      128.50     14.81 o 
   6  -1   5       14.36       22.96      9.05 o 
  -6   0   5      121.94      126.67     16.80 o 
  -5   0   5        6.01        7.80      7.49 o 
  -4   0   5      152.65      161.66     16.46 o 
  -3   0   5        4.89        0.98      4.06 o 
  -2   0   5     6270.73     6362.43    502.52 o 
  -1   0   5     1612.77     1847.69    101.63 o 
   0   0   5     1154.51     1295.12     90.31 o 
   1   0   5     2822.38     3006.58    165.14 o 
   2   0   5       20.95       23.42      2.47 o 
   3   0   5     1095.29     1100.42     61.11 o 
   4   0   5      188.71      188.95     11.94 o 
   5   0   5      168.03      162.84     16.85 o 
   6   0   5       49.83       53.81      5.85 o 
  -6   1   5       39.66       48.42     11.78 o 
  -5   1   5      251.82      247.94     24.24 o 
  -4   1   5      520.69      533.57     45.11 o 
  -3   1   5      291.68      327.03     28.20 o 
  -2   1   5      555.37      535.45     30.11 o 
  -1   1   5      418.08      423.25     26.70 o 
   0   1   5      136.76      156.21      7.72 o 
   1   1   5     1703.75     1789.68     78.91 o 
   2   1   5      174.96      159.12      9.38 o 
   3   1   5      553.42      544.48     30.25 o 
   4   1   5      212.65      194.63     17.85 o 
   5   1   5       28.49       38.09      4.18 o 
   6   1   5       52.81       76.85      6.70 o 
  -6   2   5       54.04       46.94     12.05 o 
  -5   2   5       57.00       62.49     11.47 o 
  -4   2   5      277.74      285.78     26.30 o 
  -3   2   5     1192.92     1278.23     70.58 o 
  -2   2   5      123.49      162.99      8.57 o 
  -1   2   5     1097.07     1090.23     48.69 o 
   0   2   5      131.14      139.24      6.89 o 
   1   2   5      152.75      162.47      9.24 o 
   2   2   5     1038.68      994.07     53.89 o 
   3   2   5        8.08       11.15      2.53 o 
   4   2   5      301.95      298.65     11.57 o 
   5   2   5       57.42       69.55      4.84 o 
   6   2   5        7.48       12.45      8.93 o 
  -6   3   5       18.48       20.88     10.68 o 
  -5   3   5      192.64      175.94     19.49 o 
  -4   3   5      214.97      245.14     23.49 o 
  -3   3   5      107.30      119.67     10.08 o 
  -2   3   5       58.44       57.52      6.15 o 
  -1   3   5      758.84      887.49     39.85 o 
   0   3   5      948.40      997.54     44.34 o 
   1   3   5       75.13       76.35      8.13 o 
   2   3   5      942.63      857.92     64.07 o 
   3   3   5        0.13       -1.56      3.65 o 
   4   3   5      168.17      166.10     15.50 o 
   5   3   5        4.09        6.33      6.72 o 
   6   3   5        2.05        2.47      8.45 o 
  -5   4   5        7.46        9.31      8.81 o 
  -4   4   5       36.02       45.29      4.50 o 
  -3   4   5      242.25      253.33     10.63 o 
  -2   4   5       12.78        9.66      2.36 o 
  -1   4   5       20.19       22.12      1.78 o 
   0   4   5        4.62        6.50      2.17 o 
   1   4   5        1.49        6.36      4.30 o 
   2   4   5      282.00      281.53     22.63 o 
   3   4   5       23.50       27.83      5.66 o 
   4   4   5       46.01       45.59      8.16 o 
   5   4   5        0.74        1.44      7.01 o 
   6   4   5        0.58        1.08      8.47 o 
  -5   5   5        3.41       -3.33     10.38 o 
  -4   5   5       49.44       45.28      4.62 o 
  -3   5   5        2.84        6.07      3.09 o 
  -2   5   5       95.42       99.96      5.17 o 
  -1   5   5        2.66        5.76      5.98 o 
   0   5   5      172.26      180.33     16.97 o 
   1   5   5      100.89      120.05     12.57 o 
   2   5   5       45.51       50.44      7.70 o 
   3   5   5      114.16      115.35     12.12 o 
   4   5   5        1.57        0.29      5.88 o 
   5   5   5        0.79       -2.88      7.49 o 
  -4   6   5        2.79        1.20      3.89 o 
  -3   6   5        0.86       -2.78      8.73 o 
  -2   6   5        1.88       -1.97      7.37 o 
  -1   6   5        1.57        0.86      6.79 o 
   0   6   5       32.97       40.98      9.07 o 
   1   6   5      118.31      109.54     12.86 o 
   2   6   5        5.90        9.12      6.53 o 
   3   6   5       37.26       47.39      8.81 o 
   4   6   5       11.57       12.31      7.58 o 
   5   6   5        1.92        7.25      8.47 o 
  -3   7   5       19.27        8.33     10.85 o 
  -2   7   5       26.32       16.01      9.67 o 
  -1   7   5       18.33       24.02      9.50 o 
   0   7   5        2.12       -0.67      8.18 o 
   1   7   5        5.34        8.35      7.73 o 
   2   7   5       32.48       36.67      8.88 o 
   3   7   5        0.08       -3.29      7.44 o 
   4   7   5        0.72       -9.55      8.40 o 
  -2   8   5       14.82        9.41     11.25 o 
  -1   8   5        7.71        1.13      9.93 o 
   0   8   5        8.88       10.94     10.44 o 
   1   8   5        3.55        7.41      9.05 o 
   2   8   5        1.24       -0.65      8.21 o 
  -3  -7   6        0.06      -14.47     12.65 o 
  -2  -7   6       31.05       27.16     13.58 o 
   0  -7   6        1.12        3.07      7.63 o 
   1  -7   6        3.29        3.26      7.17 o 
   2  -7   6       45.27       45.95      9.96 o 
  -4  -6   6        5.09       -1.18     14.09 o 
  -3  -6   6        1.03      -11.03      7.35 o 
  -2  -6   6        7.83        3.74      6.85 o 
  -1  -6   6        0.03        6.56      8.66 o 
   0  -6   6        0.59        5.52      7.27 o 
   1  -6   6      100.50      115.16     13.73 o 
   2  -6   6       13.05       13.80      7.01 o 
   3  -6   6        2.82        2.28      6.91 o 
   4  -6   6       18.91       18.24      8.49 o 
  -5  -5   6        0.03      -11.04     15.09 o 
  -4  -5   6        0.72        4.87      8.40 o 
  -3  -5   6        0.36       -5.82      6.64 o 
  -2  -5   6       28.74       20.06      6.31 o 
  -1  -5   6       12.24        4.20      5.96 o 
   0  -5   6       40.48       43.10      7.05 o 
   1  -5   6       12.87       19.41      6.79 o 
   2  -5   6       22.75       22.41      6.74 o 
   3  -5   6        5.06        8.21      6.33 o 
   4  -5   6        6.71       -4.03      6.50 o 
   5  -5   6        9.80        5.09      8.18 o 
  -5  -4   6        0.00       -1.92      8.61 o 
  -4  -4   6       20.05       21.20      8.32 o 
  -3  -4   6       43.80       47.19     17.40 o 
  -2  -4   6       43.63       35.95     10.14 o 
  -1  -4   6      268.82      208.40     28.61 o 
   0  -4   6      307.75      353.05     29.05 o 
   1  -4   6      221.55      281.45     18.25 o 
   2  -4   6       31.49       31.27      6.53 o 
   3  -4   6      597.07      540.82     45.26 o 
   4  -4   6      163.98      167.06     17.42 o 
   5  -4   6       15.86       22.65      8.45 o 
  -6  -3   6        4.35        5.23      8.60 o 
  -5  -3   6        0.59       -0.80      7.00 o 
  -4  -3   6       32.34       36.71      7.40 o 
  -3  -3   6      110.28      110.91     10.34 o 
  -2  -3   6       63.54       54.92      9.89 o 
  -1  -3   6      108.76       86.87      7.97 o 
   0  -3   6        8.64       13.18      4.26 o 
   1  -3   6      541.14      629.28     35.02 o 
   2  -3   6      738.20      681.86     41.72 o 
   3  -3   6        1.94        1.15      4.58 o 
   4  -3   6       94.08      110.07     13.01 o 
   5  -3   6        0.60       -2.23      6.74 o 
   6  -3   6       35.73       28.67      9.43 o 
  -6  -2   6       16.59       12.86      9.84 o 
  -5  -2   6       27.53       29.15      9.02 o 
  -4  -2   6       25.49       20.06      7.17 o 
  -3  -2   6       71.79       68.99     10.05 o 
  -2  -2   6        0.91       -0.85      3.77 o 
  -1  -2   6      116.96       95.18     11.06 o 
   1  -2   6      169.62      203.14     12.70 o 
   2  -2   6     1646.06     1589.51     87.91 o 
   3  -2   6        0.34        1.27      2.58 o 
   4  -2   6      133.13      126.84     13.94 o 
   5  -2   6       65.44       69.88     10.99 o 
   6  -2   6        0.32       -1.99      7.68 o 
  -6  -1   6        8.10        8.66      9.31 o 
  -5  -1   6       62.26       69.49     11.23 o 
  -4  -1   6        1.59       -2.18      5.76 o 
  -3  -1   6      471.86      501.61     41.73 o 
  -2  -1   6      645.62      674.32     55.00 o 
  -1  -1   6       86.19       84.39     10.89 o 
   0  -1   6     2496.44     2562.76    325.45 o 
   1  -1   6     2228.51     2502.52    138.09 o 
   2  -1   6     1408.89     1284.87     71.37 o 
   3  -1   6      613.65      588.92     33.31 o 
   4  -1   6      114.57      117.11      8.42 o 
   5  -1   6      362.55      358.16     31.92 o 
   6  -1   6        2.83       -0.24      7.75 o 
  -6   0   6        0.97       -1.61      8.93 o 
  -5   0   6      145.64      139.68     16.25 o 
  -4   0   6        1.69       -0.38      5.74 o 
  -3   0   6       75.35       56.39      8.18 o 
  -2   0   6      158.11      119.52     11.83 o 
  -1   0   6      112.94      144.19      9.56 o 
   0   0   6     1474.83     1639.07     90.75 o 
   1   0   6      619.09      590.03     33.25 o 
   2   0   6     1297.93     1355.05     59.74 o 
   3   0   6      467.37      478.16     27.17 o 
   4   0   6       23.32       29.30      3.86 o 
   5   0   6      112.37      102.70     12.81 o 
   6   0   6        0.80        7.70      7.99 o 
  -6   1   6       16.48       13.94      9.91 o 
  -5   1   6      190.51      185.54     19.85 o 
  -4   1   6      130.23      136.06     15.14 o 
  -3   1   6       42.01       48.83      7.75 o 
  -2   1   6      782.71      778.27     43.00 o 
  -1   1   6       99.03       89.48      5.38 o 
   0   1   6       26.69       26.85      2.50 o 
   1   1   6     3440.25     3804.62    167.20 o 
   2   1   6       17.05       16.24      1.79 o 
   3   1   6      592.82      635.39     28.72 o 
   4   1   6      308.25      283.73     16.82 o 
   5   1   6      113.63      125.33     13.75 o 
   6   1   6       44.72       84.46     14.36 o 
  -6   2   6       67.25       59.46     13.13 o 
  -5   2   6        1.08       -0.07      8.23 o 
  -4   2   6       11.92       19.00      7.77 o 
  -3   2   6       47.80       56.31      8.30 o 
  -2   2   6     1419.40     1673.50     74.09 o 
  -1   2   6     2659.42     2630.58    149.74 o 
   0   2   6       61.12       74.39      4.46 o 
   1   2   6     2464.76     2692.54    118.57 o 
   2   2   6      223.07      227.38     12.98 o 
   3   2   6      208.95      196.36     11.74 o 
   4   2   6      401.43      410.01     23.45 o 
   5   2   6       40.35       37.22      8.09 o 
   6   2   6       92.60      114.80     14.69 o 
  -6   3   6       82.04       88.42     15.26 o 
  -5   3   6       92.95       97.81     14.76 o 
  -4   3   6      306.58      384.97     24.46 o 
  -3   3   6      214.35      246.37     16.41 o 
  -2   3   6       43.31       44.89      5.55 o 
  -1   3   6       16.86       16.35      2.37 o 
   0   3   6       74.99       81.94      4.77 o 
   1   3   6      459.35      425.32     32.59 o 
   2   3   6      177.87      178.26     14.73 o 
   3   3   6        5.44        7.29      3.98 o 
   4   3   6      201.36      200.77     17.85 o 
   5   3   6        7.76        5.26      6.43 o 
   6   3   6       12.18       17.23      8.97 o 
  -5   4   6       22.36       37.19     11.30 o 
  -4   4   6        0.09        0.62      6.28 o 
  -3   4   6      526.02      566.67     47.59 o 
  -2   4   6       69.10       60.20      6.49 o 
  -1   4   6      233.57      234.71     11.57 o 
   0   4   6      416.26      417.03     23.24 o 
   1   4   6        7.34       10.73      4.61 o 
   2   4   6      228.65      242.80     19.94 o 
   3   4   6      101.12      102.37     10.53 o 
   4   4   6       69.79       73.88      9.57 o 
   5   4   6       62.34       69.01     10.63 o 
   6   4   6        4.45        6.14      8.64 o 
  -5   5   6       27.78       42.23      9.58 o 
  -4   5   6       83.54       81.11     10.00 o 
  -3   5   6        6.89        4.83      5.63 o 
  -2   5   6        2.29       -0.61      4.24 o 
  -1   5   6        8.77       13.67      3.11 o 
   0   5   6      222.28      222.54     19.87 o 
   1   5   6       20.88       30.52      6.50 o 
   2   5   6       73.01       76.76     10.32 o 
   3   5   6       18.71       31.39      6.77 o 
   4   5   6        9.47        5.21      6.07 o 
   5   5   6        1.76       -6.22      7.03 o 
  -4   6   6        0.34       -1.37     10.20 o 
  -3   6   6       74.47       78.49     14.47 o 
  -2   6   6       26.57       18.45      8.61 o 
  -1   6   6        0.07       -4.49      6.53 o 
   0   6   6       19.10       18.45      7.75 o 
   1   6   6        1.51        1.46      6.10 o 
   2   6   6        5.52        1.58      6.14 o 
   3   6   6       10.91       12.72      7.29 o 
   4   6   6        0.09        2.18      7.05 o 
  -3   7   6       12.03        0.96      9.81 o 
  -2   7   6        7.75        8.69      9.12 o 
  -1   7   6        1.11        0.96      7.99 o 
   0   7   6       10.87        3.89      8.25 o 
   1   7   6       30.32       36.50      9.21 o 
   2   7   6        3.28        6.81      7.32 o 
   3   7   6        8.07        9.29      8.06 o 
   4   7   6        1.15        4.78      8.90 o 
  -2   8   6        1.08        7.29     10.73 o 
  -1   8   6       14.20        6.81     10.25 o 
   0   8   6        0.08        4.44      9.67 o 
   1   8   6       16.30       15.96      9.60 o 
   2   8   6        1.05       -5.09      7.99 o 
  -1  -7   7        1.48        6.07      9.96 o 
   0  -7   7       22.18       25.48      9.69 o 
   1  -7   7        1.42        5.69      7.87 o 
   2  -7   7        9.09       14.78      8.30 o 
  -3  -6   7        5.01       -8.66      8.12 o 
  -2  -6   7        2.00       -7.42      7.19 o 
  -1  -6   7        9.68       12.89     10.08 o 
   0  -6   7       26.75       48.28     10.82 o 
   1  -6   7        0.03        8.33      7.27 o 
   2  -6   7        3.40        1.61      6.81 o 
   3  -6   7        3.49        6.14      7.46 o 
  -4  -5   7        6.58        3.34      9.04 o 
  -3  -5   7        0.23       -3.83      7.15 o 
  -2  -5   7       66.58       77.40      9.01 o 
  -1  -5   7      105.79       71.77     12.69 o 
   0  -5   7       47.23       63.23     11.42 o 
   1  -5   7       53.66       79.52     11.57 o 
   2  -5   7      126.83      125.91     14.35 o 
   3  -5   7       73.65       76.14     11.13 o 
   4  -5   7        4.10        7.97      7.44 o 
  -5  -4   7        2.58       -4.61      9.07 o 
  -4  -4   7       27.49       23.71      8.77 o 
  -3  -4   7        5.97       -4.17      6.35 o 
  -2  -4   7       81.64       72.31      8.88 o 
  -1  -4   7       29.08       34.26      6.05 o 
   0  -4   7       33.35       43.02      6.78 o 
   1  -4   7      192.03      242.44     23.06 o 
   2  -4   7       48.80       57.30      8.78 o 
   3  -4   7        6.07        4.32      5.81 o 
   4  -4   7        0.24       -3.05      6.14 o 
   5  -4   7       68.45       62.08     11.35 o 
  -5  -3   7        0.48        1.61      7.50 o 
  -4  -3   7        2.71        7.05      8.72 o 
  -3  -3   7       32.76       38.70      8.85 o 
  -2  -3   7       35.83       32.08      5.96 o 
  -1  -3   7      196.00      197.80     22.29 o 
   0  -3   7       23.81       26.17      8.06 o 
   1  -3   7      428.44      499.76     42.28 o 
   2  -3   7       26.42       35.38      4.24 o 
   3  -3   7       52.72       60.85      8.78 o 
   4  -3   7        5.57       19.70      7.03 o 
   5  -3   7       44.94       41.54      9.50 o 
  -6  -2   7        5.65        2.35      9.79 o 
  -5  -2   7        5.24        6.41      8.25 o 
  -4  -2   7        8.83        6.02      7.08 o 
  -3  -2   7      388.89      394.08     34.27 o 
  -2  -2   7        1.48        4.61      4.28 o 
  -1  -2   7      760.43      659.37     58.88 o 
   0  -2   7     1358.03     1622.99    119.87 o 
   1  -2   7      298.64      361.42     21.48 o 
   2  -2   7      502.07      507.89     29.07 o 
   3  -2   7      293.47      290.72     17.55 o 
   4  -2   7     1111.68     1090.47     88.55 o 
   5  -2   7       10.35        9.67      7.37 o 
   6  -2   7       18.09       21.64      9.53 o 
  -6  -1   7       23.81       17.95     10.13 o 
  -5  -1   7        1.29        1.99      7.58 o 
  -4  -1   7        3.13        6.43      6.33 o 
  -3  -1   7      351.83      333.22     29.01 o 
  -2  -1   7        5.13        4.54      5.04 o 
  -1  -1   7      417.57      285.66     26.11 o 
   0  -1   7      169.62      144.83     10.40 o 
   1  -1   7     1325.81     1512.67     83.80 o 
   2  -1   7     1007.30      873.49     87.30 o 
   3  -1   7      138.80      132.25      9.02 o 
   4  -1   7      159.59      168.83     11.25 o 
   5  -1   7        1.30       -3.53      6.62 o 
   6  -1   7        3.03        7.41      8.37 o 
  -6   0   7        5.15        3.00      9.17 o 
  -5   0   7       17.87       20.06      8.59 o 
  -4   0   7       61.35       56.85      9.38 o 
  -3   0   7      219.63      201.16     18.84 o 
  -2   0   7      164.14      144.57     14.06 o 
  -1   0   7       10.08       14.84      3.42 o 
   0   0   7     2818.67     3574.36    196.66 o 
   1   0   7      175.48      157.01     13.46 o 
   2   0   7     2100.30     2267.95     99.75 o 
   3   0   7      738.28      705.77     39.75 o 
   4   0   7      399.14      405.45     23.75 o 
   5   0   7       91.47       97.83     13.08 o 
   6   0   7       17.25       18.09      8.85 o 
  -6   1   7        1.67        3.91      9.65 o 
  -5   1   7        2.81        0.02      8.11 o 
  -4   1   7      134.64      130.54     14.85 o 
  -3   1   7      179.94      182.85     17.47 o 
  -2   1   7      873.20     1020.06     58.49 o 
  -1   1   7      218.94      254.38     12.41 o 
   0   1   7     2332.90     2327.11    102.53 o 
   1   1   7     2483.18     2659.90    141.03 o 
   2   1   7       82.32       86.33      4.74 o 
   3   1   7     1311.51     1302.17     57.87 o 
   4   1   7       14.19       17.41      3.25 o 
   5   1   7      222.87      229.79     11.98 o 
  -6   2   7        0.17       -0.62     10.10 o 
  -5   2   7       17.33       21.45      9.89 o 
  -4   2   7       56.90       66.04     10.92 o 
  -3   2   7       37.75       40.93      5.85 o 
  -2   2   7        6.58        6.69      2.57 o 
  -1   2   7      138.75      120.73      6.87 o 
   0   2   7      292.62      299.22     14.58 o 
   1   2   7     1082.73     1159.62     51.47 o 
   2   2   7       80.60       95.40      5.19 o 
   3   2   7      668.32      655.27     36.17 o 
   4   2   7       43.74       63.13      8.16 o 
   5   2   7        0.71        3.14      6.19 o 
   6   2   7        3.75        9.36      8.06 o 
  -5   3   7        0.05        2.33      9.57 o 
  -4   3   7      130.60      157.77     13.20 o 
  -3   3   7        9.33       10.54      5.02 o 
  -2   3   7       98.85      106.97      7.91 o 
  -1   3   7      506.89      500.83     23.15 o 
   0   3   7       80.43       83.61      5.11 o 
   1   3   7     1032.41     1027.57     55.18 o 
   2   3   7      507.59      505.07     38.40 o 
   3   3   7      201.43      197.05     16.58 o 
   4   3   7      217.72      231.39     19.89 o 
   5   3   7        7.05        7.15      6.53 o 
   6   3   7       47.48       57.85     10.89 o 
  -5   4   7        0.27      -10.37      9.74 o 
  -4   4   7        1.84       -0.59      6.51 o 
  -3   4   7        8.06        5.21      5.31 o 
  -2   4   7       36.73       44.23      5.89 o 
  -1   4   7      513.49      524.97     24.26 o 
   0   4   7      454.58      497.55     27.67 o 
   1   4   7      285.87      280.31     22.73 o 
   2   4   7      215.46      235.76     19.63 o 
   3   4   7        1.70       -1.13      4.37 o 
   4   4   7       70.92       80.51      9.98 o 
   5   4   7        0.66       -2.78      6.50 o 
  -5   5   7        0.32       -6.66      8.10 o 
  -4   5   7      128.09      142.37     13.13 o 
  -3   5   7       70.32       84.88      9.32 o 
  -2   5   7        2.25       -3.29      6.41 o 
  -1   5   7       16.85       16.66      3.48 o 
   0   5   7       25.00       27.32      4.01 o 
   1   5   7       17.12       18.40      5.86 o 
   2   5   7       49.92       71.84      9.26 o 
   3   5   7       11.43       12.29      6.12 o 
   4   5   7       31.85       29.87      7.34 o 
   5   5   7       21.56       27.59      8.33 o 
  -4   6   7        1.35       -6.07      9.62 o 
  -3   6   7       27.22       20.71     10.51 o 
  -2   6   7       60.23       65.68     11.73 o 
  -1   6   7        0.60       -7.70      6.58 o 
   0   6   7      175.38      172.00     11.56 o 
   1   6   7        4.22        5.23      6.45 o 
   2   6   7        7.99        9.19      6.57 o 
   3   6   7       42.91       50.78      9.29 o 
   4   6   7        0.09       -2.02      7.15 o 
  -3   7   7        8.94        7.39     10.13 o 
  -2   7   7       27.73       23.42      9.96 o 
  -1   7   7        2.42       -0.53      7.97 o 
   0   7   7       10.55       19.51      8.95 o 
   1   7   7        7.34        6.55      7.97 o 
   2   7   7        3.41        1.70      7.17 o 
   3   7   7        2.56       -2.86      7.82 o 
  -1   8   7        6.08        0.65      9.53 o 
   0   8   7        1.36        1.22      9.26 o 
   1   8   7       18.14       13.63      9.53 o 
   2   8   7        0.05       -3.46      8.16 o 
  -1  -7   8        0.13       12.02     11.01 o 
   0  -7   8        0.08       10.41      9.89 o 
   1  -7   8        5.61        4.13      8.49 o 
  -3  -6   8        5.10       -0.10     12.79 o 
  -2  -6   8        0.29       -8.18     11.01 o 
  -1  -6   8        0.54       -6.65     10.03 o 
   0  -6   8        7.97        9.84      9.72 o 
   1  -6   8        6.48        8.28      8.23 o 
   2  -6   8       69.82       76.98     12.07 o 
   3  -6   8        0.77        0.07      7.68 o 
  -4  -5   8        0.81       -2.96      9.11 o 
  -3  -5   8       16.26       11.17      8.02 o 
  -2  -5   8        8.89        1.97     10.39 o 
  -1  -5   8       11.92       -1.51      9.50 o 
   0  -5   8       55.22       54.30     11.95 o 
   1  -5   8       24.07       50.85     10.65 o 
   2  -5   8       23.65       19.60      7.70 o 
   3  -5   8       20.10       22.22      8.13 o 
   4  -5   8        3.08       12.84      8.04 o 
  -5  -4   8        1.63       -3.16      9.47 o 
  -4  -4   8        0.32       -3.14      8.11 o 
  -3  -4   8        4.51        2.61      7.01 o 
  -2  -4   8       44.07       54.54     10.86 o 
  -1  -4   8        9.81        6.00      9.57 o 
   0  -4   8      159.75      155.57     19.03 o 
   1  -4   8       80.25      104.89     14.42 o 
   2  -4   8        9.04       11.49      6.50 o 
   3  -4   8        1.92        2.35      6.29 o 
   4  -4   8       13.10       16.89      7.80 o 
   5  -4   8       13.00       17.90      9.00 o 
  -5  -3   8        6.42        7.35     10.55 o 
  -4  -3   8       69.91       74.54      9.96 o 
  -3  -3   8        4.35        8.64      6.58 o 
  -2  -3   8      158.55      147.54     14.24 o 
  -1  -3   8      511.17      581.36     37.99 o 
   0  -3   8       30.28        9.77      8.76 o 
   1  -3   8      683.63      759.10     63.11 o 
   2  -3   8       11.35        9.31      3.49 o 
   3  -3   8      424.79      391.32     33.76 o 
   4  -3   8       86.03       94.64     12.62 o 
   5  -3   8        0.70       -2.95      7.27 o 
  -5  -2   8        0.26        1.30      8.52 o 
  -4  -2   8       82.58       74.84     11.59 o 
  -3  -2   8       54.97       56.53     10.10 o 
  -2  -2   8       63.65       40.82      9.21 o 
  -1  -2   8      533.88      521.49     35.07 o 
   0  -2   8       10.68        0.24      7.17 o 
   1  -2   8      488.16      487.99     32.98 o 
   2  -2   8      136.25      153.79     10.55 o 
   3  -2   8       57.34       60.17      5.75 o 
   4  -2   8        2.53        3.65      6.31 o 
   5  -2   8        4.54        3.55      7.15 o 
   6  -2   8        6.68        3.91      9.09 o 
  -6  -1   8        0.20       -3.98      9.43 o 
  -5  -1   8        8.57       13.51      8.66 o 
  -4  -1   8       12.91        6.69      7.01 o 
  -3  -1   8      130.27      129.38     14.33 o 
  -2  -1   8       45.63       59.65      9.36 o 
  -1  -1   8      789.10      600.96     50.85 o 
   0  -1   8      415.83      434.45     57.69 o 
   1  -1   8      918.46     1068.52    100.74 o 
   2  -1   8      181.11      146.14     14.46 o 
   3  -1   8       75.23       80.16      6.71 o 
   4  -1   8       77.27       84.05      7.44 o 
   5  -1   8       14.91       19.24      8.18 o 
   6  -1   8        0.47       -0.79      8.35 o 
  -6   0   8       17.27        7.20      9.96 o 
  -5   0   8       37.92       37.70      9.86 o 
  -4   0   8        0.14        2.28      6.65 o 
  -3   0   8      347.41      342.99     29.92 o 
  -2   0   8      351.53      364.97     31.22 o 
  -1   0   8      765.44      744.64     42.78 o 
   0   0   8     1980.49     2503.37    138.72 o 
   1   0   8       23.37       25.08      3.74 o 
   2   0   8      545.88      539.39     30.70 o 
   3   0   8        3.14        1.68      3.62 o 
   4   0   8      986.83      998.60     56.13 o 
   5   0   8       80.60      101.84     13.97 o 
   6   0   8       23.98       28.27     10.01 o 
  -6   1   8        4.11        2.28     10.01 o 
  -5   1   8       15.34       13.41      8.97 o 
  -4   1   8        1.41       -0.14      6.69 o 
  -3   1   8      113.61      111.25     12.79 o 
  -2   1   8      305.99      325.75     21.12 o 
  -1   1   8      103.14      111.98      9.44 o 
   0   1   8      963.18      969.25     55.73 o 
   1   1   8      667.15      828.09     44.47 o 
   2   1   8      782.54      786.84     35.10 o 
   3   1   8      282.97      287.29     13.66 o 
   4   1   8       39.05       41.70      3.90 o 
   5   1   8        4.33        3.43      3.81 o 
  -6   2   8        0.05       -8.71     10.49 o 
  -5   2   8        1.23       -4.63      8.88 o 
  -4   2   8       93.69      101.89     13.70 o 
  -3   2   8        1.68        0.44      4.17 o 
  -2   2   8      452.81      475.92     27.20 o 
  -1   2   8      159.57      140.41      7.84 o 
   0   2   8     1517.67     1610.93    100.18 o 
   1   2   8      629.89      632.09     28.40 o 
   2   2   8      307.42      331.71     15.36 o 
   3   2   8     1346.08     1337.33     59.52 o 
   4   2   8      103.57      109.89      8.13 o 
   5   2   8      141.86      157.87     12.17 o 
   6   2   8       28.08       34.79      9.65 o 
  -5   3   8        0.91       10.10     10.29 o 
  -4   3   8       41.89       58.57      8.48 o 
  -3   3   8        1.26        1.30      6.97 o 
  -2   3   8      278.73      315.52     15.73 o 
  -1   3   8      551.98      554.39     25.58 o 
   0   3   8      684.36      694.81     39.20 o 
   1   3   8      723.88      717.76     38.94 o 
   2   3   8       86.80       90.73      6.62 o 
   3   3   8      479.65      437.35     33.79 o 
   4   3   8        2.78        7.01      5.14 o 
   5   3   8       21.73       24.16      7.51 o 
   6   3   8       45.40       62.75     11.09 o 
  -5   4   8        2.07        0.46     10.44 o 
  -4   4   8       21.08       36.73      8.11 o 
  -3   4   8        2.00       -0.23      5.26 o 
  -2   4   8        4.25        1.68      4.16 o 
  -1   4   8      119.15      111.61      8.30 o 
   0   4   8       21.18       26.29      3.78 o 
   1   4   8      190.56      183.21     11.39 o 
   2   4   8       90.08      106.33     11.59 o 
   3   4   8      328.60      308.67     24.98 o 
   4   4   8       20.14       23.01      6.24 o 
   5   4   8       15.93       11.97      7.37 o 
  -4   5   8        3.56        5.02      7.05 o 
  -3   5   8       15.65       19.05      9.53 o 
  -2   5   8        7.62        6.53      7.20 o 
  -1   5   8      248.78      248.44     15.36 o 
   0   5   8       56.92       56.30      5.86 o 
   1   5   8       43.57       43.82      4.83 o 
   2   5   8      349.50      338.74     27.72 o 
   3   5   8       19.39       20.44      6.91 o 
   4   5   8       33.19       31.67      7.56 o 
   5   5   8        1.08       -0.38      7.05 o 
  -4   6   8        2.24       -3.94      9.50 o 
  -3   6   8       26.32       17.11     10.25 o 
  -2   6   8        0.34       -5.81      7.18 o 
  -1   6   8       35.80       24.28      8.52 o 
   0   6   8       83.31       93.99      7.99 o 
   1   6   8        8.75       15.41      7.27 o 
   2   6   8       80.71       78.30     10.61 o 
   3   6   8        0.26       -5.52      6.77 o 
   4   6   8        0.20        5.50      7.82 o 
  -3   7   8       16.36       14.13     10.75 o 
  -2   7   8       15.53        7.15      9.09 o 
  -1   7   8        4.53        5.04      8.45 o 
   0   7   8        1.65       -0.14      8.06 o 
   1   7   8        0.83        4.63      7.87 o 
   2   7   8       15.75       12.07      7.75 o 
   3   7   8        0.81        2.93      7.94 o 
  -1   8   8        9.15       17.61     10.44 o 
   0   8   8       11.85        3.24      9.24 o 
   1   8   8       20.35       29.90     10.53 o 
   0  -7   9        6.08       11.35     11.21 o 
  -3  -6   9        9.54       10.37     13.97 o 
  -2  -6   9        0.04       -9.26     11.45 o 
  -1  -6   9       37.96       21.88     12.77 o 
   0  -6   9        6.12       11.06     10.73 o 
   1  -6   9        0.65        0.67      9.05 o 
   2  -6   9       18.90       17.04      9.05 o 
   3  -6   9        0.05        1.63      8.35 o 
  -4  -5   9        0.18        0.34     11.54 o 
  -3  -5   9        8.22        8.90     11.49 o 
  -2  -5   9      136.50      146.21     20.66 o 
  -1  -5   9        0.80      -14.61      9.74 o 
   0  -5   9       21.55       13.37     10.77 o 
   1  -5   9        8.22       16.51      9.77 o 
   2  -5   9        6.52       16.37      8.45 o 
   3  -5   9        0.28        6.60      7.63 o 
   4  -5   9        2.44       -1.51      7.99 o 
  -4  -4   9        3.98        1.64      8.20 o 
  -3  -4   9        1.14       -3.48      7.08 o 
  -2  -4   9       23.92       35.08     11.37 o 
  -1  -4   9       11.42        6.60     10.03 o 
   0  -4   9       94.80       57.16     13.20 o 
   1  -4   9       36.43       56.68     11.71 o 
   2  -4   9      177.50      186.54     19.32 o 
   3  -4   9      101.20      105.58     13.61 o 
   4  -4   9       15.71       12.74      8.13 o 
  -5  -3   9       16.12       19.19      8.96 o 
  -4  -3   9       20.37       19.98      8.13 o 
  -3  -3   9        0.16       -1.87      6.49 o 
  -2  -3   9      218.52      205.35     24.96 o 
  -1  -3   9        0.83        7.08      9.33 o 
   0  -3   9      140.82      119.98     16.58 o 
   1  -3   9      165.30      193.62     20.83 o 
   2  -3   9       13.74       11.74      4.08 o 
   3  -3   9      114.55      118.28     13.77 o 
   4  -3   9        2.45        7.41      7.13 o 
   5  -3   9       17.88       18.52      8.97 o 
  -5  -2   9        0.59        1.01      9.05 o 
  -4  -2   9        2.93        5.50      8.06 o 
  -3  -2   9       12.52       19.22      8.54 o 
  -2  -2   9      134.54       79.62     12.24 o 
  -1  -2   9      243.64      284.22     27.26 o 
   0  -2   9       42.80       46.55      6.15 o 
   1  -2   9      740.73      695.64     40.18 o 
   2  -2   9       27.27       39.03      5.03 o 
   3  -2   9      176.01      193.97     25.32 o 
   4  -2   9       35.76       41.15      8.76 o 
   5  -2   9       32.34       41.75      9.91 o 
  -5  -1   9        0.03        3.50      8.54 o 
  -4  -1   9      102.68       92.65     13.22 o 
  -3  -1   9      171.59      173.54     18.19 o 
  -2  -1   9      195.03      158.09     17.18 o 
  -1  -1   9      930.14      921.46    126.87 o 
   0  -1   9       42.85       54.49      6.59 o 
   1  -1   9     1119.32      849.97     69.98 o 
   2  -1   9      379.22      350.68     20.96 o 
   3  -1   9      439.09      377.71     43.84 o 
   4  -1   9      330.64      299.05     18.52 o 
   5  -1   9       66.41       68.82     11.57 o 
   6  -1   9       17.23       25.34     10.29 o 
  -6   0   9       20.25       24.40     11.25 o 
  -5   0   9        8.35        4.37      8.69 o 
  -4   0   9       33.66       32.20      8.93 o 
  -3   0   9      171.29      177.16     17.90 o 
  -2   0   9        2.15        3.79      5.95 o 
  -1   0   9      611.46      519.74     30.82 o 
   0   0   9      293.97      363.66     22.37 o 
   1   0   9      280.14      212.21     28.64 o 
   2   0   9      505.11      474.24     27.42 o 
   3   0   9       84.73       79.27      6.75 o 
   4   0   9       86.81       85.09      7.55 o 
   5   0   9       41.00       52.46     10.39 o 
   6   0   9        5.51       14.95      9.50 o 
  -5   1   9       14.89       17.04      9.62 o 
  -4   1   9        0.94        6.12      7.75 o 
  -3   1   9      158.45      175.62     17.81 o 
  -2   1   9      278.00      271.62     17.23 o 
  -1   1   9      267.32      330.58     22.38 o 
   0   1   9     1288.19     1319.42    105.97 o 
   1   1   9       13.97       24.44      6.81 o 
   2   1   9      881.59      882.34     49.48 o 
   3   1   9        1.64        4.45      2.95 o 
   4   1   9       35.27       48.24      8.77 o 
   5   1   9       30.61       32.63      6.65 o 
  -5   2   9       54.24       61.98     12.67 o 
  -4   2   9        5.68        0.43      7.94 o 
  -3   2   9       72.66       80.05     11.25 o 
  -2   2   9      401.17      436.69     25.29 o 
  -1   2   9       48.19       56.47      4.55 o 
   0   2   9      877.04      863.37     39.01 o 
   1   2   9       82.77       80.16      5.99 o 
   2   2   9      137.78      132.28      7.00 o 
   3   2   9        4.34        3.57      2.63 o 
   4   2   9       54.15       54.76      7.66 o 
   5   2   9      198.79      211.26     19.77 o 
   6   2   9        0.97        2.11      7.39 o 
  -5   3   9        6.93        9.07     10.68 o 
  -4   3   9        5.63        7.85      8.97 o 
  -3   3   9        0.27       -2.15      4.65 o 
  -2   3   9      182.71      185.89     10.42 o 
  -1   3   9       17.60       17.23      2.96 o 
   0   3   9      264.22      250.47     14.49 o 
   1   3   9        4.28        3.22      2.59 o 
   2   3   9      392.00      412.97     23.11 o 
   3   3   9       61.60       64.84      5.88 o 
   4   3   9        9.89       10.53      3.83 o 
   5   3   9        1.04       -1.63      6.65 o 
  -5   4   9        0.02       -5.71     11.04 o 
  -4   4   9        7.54        6.96      6.97 o 
  -3   4   9       35.96       38.19      6.80 o 
  -2   4   9      124.89      134.72     10.55 o 
  -1   4   9      152.38      133.56      9.68 o 
   0   4   9      202.71      219.63     13.50 o 
   1   4   9      296.71      306.52     17.81 o 
   2   4   9       12.72       10.30      3.41 o 
   3   4   9      255.87      254.42     21.38 o 
   4   4   9       13.83       27.43      6.77 o 
   5   4   9      100.07       90.49     12.26 o 
  -4   5   9        1.62       -4.94      9.50 o 
  -3   5   9       13.09        9.74      8.69 o 
  -2   5   9       17.15       17.52      8.33 o 
  -1   5   9      142.69      139.52     12.23 o 
   0   5   9       29.50       31.22      4.50 o 
   1   5   9      137.09      140.67      9.97 o 
   2   5   9       16.22       19.11      4.13 o 
   3   5   9       13.71       11.33      6.67 o 
   4   5   9        4.64        8.85      7.01 o 
   5   5   9        0.26       -0.60      7.37 o 
  -3   6   9       12.53        5.11      9.29 o 
  -2   6   9        5.23        5.30      8.13 o 
  -1   6   9       28.11       26.30      8.73 o 
   0   6   9        3.07        0.88      3.61 o 
   1   6   9       25.38       24.98      4.73 o 
   2   6   9       32.70       37.41      8.42 o 
   3   6   9       34.90       22.72      8.35 o 
   4   6   9       21.33       23.78      8.97 o 
  -2   7   9       14.81       15.45      9.48 o 
  -1   7   9       38.87       34.79     10.25 o 
   0   7   9       21.65       18.09      9.00 o 
   1   7   9        0.00        1.33      4.33 o 
   2   7   9       53.77       41.37      9.74 o 
   3   7   9        0.34      -10.27      7.80 o 
   0   8   9        2.15        2.81      9.19 o 
  -2  -6  10        2.59       -7.68     12.60 o 
  -1  -6  10        4.78       -0.60     12.69 o 
   0  -6  10        1.55      -15.80     10.53 o 
   1  -6  10       70.91       82.50     14.97 o 
   2  -6  10        0.98        3.58      9.36 o 
  -3  -5  10        1.41       -6.48     11.47 o 
  -2  -5  10       27.56       28.67     12.72 o 
  -1  -5  10       78.74       84.39     16.20 o 
   0  -5  10      108.91       72.44     15.55 o 
   1  -5  10       47.35       52.89     12.79 o 
   2  -5  10       33.85       50.18     11.35 o 
   3  -5  10        0.51        4.10      8.18 o 
  -4  -4  10        1.64       -3.38      9.91 o 
  -3  -4  10      113.99       89.17     14.76 o 
  -2  -4  10       32.41       42.88     12.21 o 
  -1  -4  10      111.69      137.57     19.37 o 
   0  -4  10      198.86      155.04     21.33 o 
   1  -4  10       32.46       26.35     10.92 o 
   2  -4  10       42.78       47.22     10.51 o 
   3  -4  10       23.83       35.80      9.33 o 
   4  -4  10        6.47        4.63      7.99 o 
  -5  -3  10        8.24        9.35      9.01 o 
  -4  -3  10        2.59        4.79      7.94 o 
  -3  -3  10       11.41        0.14      8.30 o 
  -2  -3  10      349.28      323.60     30.60 o 
  -1  -3  10      164.41      228.51     24.55 o 
   0  -3  10      289.63      310.02     31.12 o 
   1  -3  10       89.14       89.96     14.71 o 
   2  -3  10       36.35       44.93     11.42 o 
   3  -3  10       67.88       81.47     11.95 o 
   4  -3  10        2.14        1.10      7.44 o 
   5  -3  10       27.09       30.64     10.17 o 
  -5  -2  10       25.70       20.80     10.80 o 
  -4  -2  10      101.51       95.74     14.35 o 
  -3  -2  10        0.53       -4.30      8.06 o 
  -2  -2  10      179.54      108.58     14.81 o 
  -1  -2  10        7.03       28.31     10.25 o 
   0  -2  10      490.06      511.54     68.69 o 
   1  -2  10      262.13      255.25     53.49 o 
   2  -2  10       50.81       67.92      8.61 o 
   3  -2  10      377.68      413.67     49.09 o 
   4  -2  10        4.31        6.77      7.27 o 
   5  -2  10       82.79       94.93     13.99 o 
  -5  -1  10        0.04        1.73      9.05 o 
  -4  -1  10       41.25       39.54     10.15 o 
  -3  -1  10       81.35       84.06     12.48 o 
  -2  -1  10      216.65      164.32     18.69 o 
  -1  -1  10      472.21      464.54     28.34 o 
   0  -1  10       86.75      102.93     13.21 o 
   1  -1  10      432.44      267.83     25.87 o 
   2  -1  10       26.69       27.84      4.47 o 
   3  -1  10      161.57      144.41     21.75 o 
   4  -1  10       87.04       87.72     19.56 o 
   5  -1  10       11.15       14.71      8.71 o 
  -5   0  10        2.65        1.94      9.29 o 
  -4   0  10        3.72        7.34      8.21 o 
  -3   0  10      111.86      131.81     15.45 o 
  -2   0  10       49.05       49.34      9.60 o 
  -1   0  10      598.81      426.45     37.77 o 
   0   0  10       62.16      102.06     10.08 o 
   1   0  10      715.18      642.28     51.43 o 
   2   0  10      528.41      453.78     33.93 o 
   3   0  10      172.12      181.10     12.08 o 
   4   0  10      281.75      289.08     18.09 o 
   5   0  10       18.04       28.15      9.36 o 
  -5   1  10        6.55       10.51      9.98 o 
  -4   1  10       18.44       14.33      8.73 o 
  -3   1  10      319.61      306.83     28.00 o 
  -2   1  10        1.97       -2.88      4.08 o 
  -1   1  10      746.07      762.38     45.32 o 
   0   1  10      194.44      195.01     17.85 o 
   1   1  10      356.58      312.32     26.35 o 
   2   1  10      808.68      775.18     43.84 o 
   3   1  10        6.60        8.67      3.38 o 
   4   1  10      329.00      342.78     26.14 o 
   5   1  10      185.43      178.48     16.99 o 
  -5   2  10        7.63        9.29     10.61 o 
  -4   2  10        5.46        1.78      8.59 o 
  -3   2  10      113.97      118.83     14.25 o 
  -2   2  10       64.60       76.23      5.91 o 
  -1   2  10      106.12      113.45      7.20 o 
   0   2  10      481.54      423.56     25.31 o 
   1   2  10       11.73        6.66      6.89 o 
   2   2  10      440.48      440.30     35.61 o 
   3   2  10      166.03      162.55     15.05 o 
   4   2  10      119.05      109.54     11.71 o 
   5   2  10       11.90       14.42      6.31 o 
  -5   3  10        0.44       -2.23     10.44 o 
  -4   3  10       17.08       20.35      9.74 o 
  -3   3  10       45.14       52.72      7.24 o 
  -2   3  10      175.95      195.57     10.81 o 
  -1   3  10        3.77        2.30      2.79 o 
   0   3  10      400.41      382.19     21.92 o 
   1   3  10      237.69      241.59     14.44 o 
   2   3  10      222.90      211.66     12.83 o 
   3   3  10       51.68       57.96      5.40 o 
   4   3  10        0.73       -0.05      4.97 o 
   5   3  10       44.67       52.24      9.65 o 
  -4   4  10       18.43       22.53      7.64 o 
  -3   4  10        7.22        7.05      5.45 o 
  -2   4  10       74.44       84.34     12.45 o 
  -1   4  10        7.99        5.89      3.66 o 
   0   4  10       48.49       49.92      5.26 o 
   1   4  10      107.84      105.01      8.04 o 
   2   4  10        4.30       -0.62      3.11 o 
   3   4  10       40.96       39.47      5.00 o 
   4   4  10        6.14        9.82      4.36 o 
   5   4  10       25.30       30.71      9.43 o 
  -4   5  10        3.39        5.47      9.96 o 
  -3   5  10        2.03       -2.06      7.92 o 
  -2   5  10       17.06       14.95      8.13 o 
  -1   5  10        8.04        4.07      3.76 o 
   0   5  10        0.18       -1.37      3.32 o 
   1   5  10       23.42       25.18      4.45 o 
   2   5  10       87.14       85.02      7.59 o 
   3   5  10        0.94        0.01      4.03 o 
   4   5  10       13.05        9.50      7.75 o 
  -3   6  10        5.36       -1.70      8.76 o 
  -2   6  10        8.05        5.23      8.04 o 
  -1   6  10       13.79       11.28      7.85 o 
   0   6  10        0.87        0.26      3.86 o 
   1   6  10       63.74       70.04      6.91 o 
   2   6  10       16.03       16.89      4.67 o 
   3   6  10        1.13       -1.85      7.34 o 
   4   6  10       18.12       12.41      9.00 o 
  -2   7  10        2.12       -3.07      8.40 o 
  -1   7  10        2.82        7.49      8.54 o 
   0   7  10        0.26       -0.86      8.09 o 
   1   7  10       30.39       35.29      5.92 o 
   2   7  10        5.52        4.56      4.83 o 
  -1  -6  11        3.12       -5.45     13.94 o 
   0  -6  11        3.54      -12.74     11.95 o 
   1  -6  11        0.14       -7.30     10.70 o 
  -3  -5  11        3.77        1.03     11.85 o 
  -2  -5  11       55.29       47.73     14.09 o 
  -1  -5  11        1.12        2.76     12.45 o 
   0  -5  11       32.71        3.48     12.86 o 
   1  -5  11       30.01       31.53     12.93 o 
   2  -5  11        2.86        2.35      9.38 o 
   3  -5  11        4.59        6.21      8.88 o 
  -4  -4  11        0.14        8.06     10.99 o 
  -3  -4  11       72.51       57.64     12.91 o 
  -2  -4  11       39.25       49.62     13.13 o 
  -1  -4  11        9.18       17.61     11.90 o 
   0  -4  11       26.91       27.33     13.99 o 
   1  -4  11      156.96      116.79     18.33 o 
   2  -4  11       51.81       63.11     12.69 o 
   3  -4  11        0.40        1.18      8.59 o 
   4  -4  11       18.97       26.13     10.08 o 
  -4  -3  11        0.64       -5.64      9.48 o 
  -3  -3  11       42.98       18.74      9.74 o 
  -2  -3  11       63.08       55.89     11.93 o 
  -1  -3  11      268.43      312.97     31.12 o 
   0  -3  11      410.39      520.14     47.49 o 
   1  -3  11       19.15      -10.03     10.34 o 
   2  -3  11      133.35      137.26     11.48 o 
   3  -3  11       32.92       48.30     10.73 o 
   4  -3  11       31.38       37.86     10.22 o 
  -5  -2  11        5.25       10.27     11.23 o 
  -4  -2  11       53.29       49.17     12.12 o 
  -3  -2  11      145.06       91.26     14.47 o 
  -2  -2  11      306.99      255.54     25.70 o 
  -1  -2  11        9.62       12.19     10.39 o 
   0  -2  11      928.16     1241.41    102.59 o 
   1  -2  11        2.58       -5.11     13.38 o 
   2  -2  11      134.67      176.40     13.31 o 
   3  -2  11      120.83      169.54     27.10 o 
   4  -2  11        3.55        4.01      7.75 o 
   5  -2  11       25.94       26.97     10.39 o 
  -5  -1  11        2.95        0.19      9.77 o 
  -4  -1  11       31.38       28.17     10.34 o 
  -3  -1  11       19.57        5.88      8.88 o 
  -2  -1  11      374.43      258.21     25.75 o 
  -1  -1  11      849.62      893.64    108.67 o 
   0  -1  11      293.78      388.52     24.53 o 
   1  -1  11      553.29      301.14     29.32 o 
   2  -1  11        0.57        4.22      3.72 o 
   3  -1  11      300.95      301.09     18.82 o 
   4  -1  11       22.40       21.14      5.19 o 
   5  -1  11       57.33       66.13     12.45 o 
  -5   0  11        2.90       -2.78      9.43 o 
  -4   0  11      272.30      270.81     26.49 o 
  -3   0  11       45.20       67.41     11.90 o 
  -2   0  11      191.87      158.97     18.21 o 
  -1   0  11      353.69      271.79     26.40 o 
   0   0  11      602.02      781.33     45.14 o 
   1   0  11      579.24      272.75     26.54 o 
   2   0  11       18.36       21.36      9.05 o 
   3   0  11      217.22      198.61     13.26 o 
   4   0  11      120.89      129.15     15.04 o 
   5   0  11       56.81       70.02     12.67 o 
  -5   1  11       20.26       21.88     11.16 o 
  -4   1  11       19.85       22.32      9.91 o 
  -3   1  11      138.23      157.22     17.52 o 
  -2   1  11        8.16        2.66      9.19 o 
  -1   1  11      981.75      701.46     59.01 o 
   0   1  11       84.40       98.80      8.88 o 
   1   1  11      298.45      116.19     14.57 o 
   2   1  11      205.01      194.21     12.80 o 
   3   1  11       26.30       34.41      4.84 o 
   4   1  11      189.90      188.58     17.61 o 
   5   1  11        0.18        2.40      5.40 o 
  -5   2  11       11.91        8.40     11.30 o 
  -4   2  11        0.42       -0.34      9.07 o 
  -3   2  11       71.42       82.52     12.48 o 
  -2   2  11       27.46       38.99      4.64 o 
  -1   2  11      454.02      466.99     36.07 o 
   0   2  11      171.00      165.90     16.51 o 
   2   2  11      477.06      436.91     35.66 o 
   3   2  11        1.79        1.03      4.22 o 
   4   2  11      397.37      389.59     32.52 o 
   5   2  11       23.70       29.11      7.34 o 
  -5   3  11       14.12       15.12     12.09 o 
  -4   3  11        0.42        3.22      9.69 o 
  -3   3  11       73.80       78.31      8.42 o 
  -2   3  11      103.01      110.19      7.69 o 
  -1   3  11      158.69      153.03      9.06 o 
   0   3  11      156.06      139.65      9.79 o 
   1   3  11       34.36       42.97      4.80 o 
   2   3  11      238.41      212.03     18.84 o 
   3   3  11      120.17      124.18     12.89 o 
   4   3  11       90.00       78.15     10.53 o 
   5   3  11       97.63      109.23     13.75 o 
  -4   4  11       13.58       10.62      7.14 o 
  -3   4  11        1.00       -1.03      5.30 o 
  -2   4  11       64.84       66.30     11.18 o 
  -1   4  11        0.27        0.32      3.37 o 
   0   4  11      124.10      115.36      9.01 o 
   1   4  11      101.00      101.51      8.21 o 
   2   4  11       29.02       31.09      4.47 o 
   3   4  11      215.76      200.61     18.57 o 
   4   4  11       32.43       36.67      7.87 o 
   5   4  11        4.85        4.61      7.82 o 
  -4   5  11        1.22       -3.58      9.48 o 
  -3   5  11        0.72       -4.06      7.46 o 
  -2   5  11       36.07       38.78     10.01 o 
  -1   5  11        2.77        1.83      3.82 o 
   0   5  11       37.31       37.20      5.26 o 
   1   5  11       75.42       78.32      7.25 o 
   2   5  11        7.33        3.38      3.82 o 
   3   5  11       39.79       40.35      5.65 o 
   4   5  11        3.08        3.62      6.57 o 
  -3   6  11        0.07       -2.59      8.59 o 
  -2   6  11        4.91       -4.01      7.63 o 
  -1   6  11        4.03        2.90      7.56 o 
   0   6  11        2.39        4.94      5.09 o 
   1   6  11        4.39        6.06      4.33 o 
   2   6  11       11.69       10.84      4.68 o 
   3   6  11       16.50       11.35      5.15 o 
  -1   7  11        0.10       -3.02      8.16 o 
   0   7  11        2.25       -2.86      8.06 o 
   1   7  11        0.74       -1.28      4.65 o 
   2   7  11        3.83        2.80      4.92 o 
  -2  -5  12        1.85       -5.23     11.97 o 
  -1  -5  12       17.40       36.57     14.83 o 
   0  -5  12        6.35      -12.81     13.39 o 
   1  -5  12        0.39      -13.51     12.24 o 
   2  -5  12       17.56       14.04     11.42 o 
  -3  -4  12        0.81        4.15     10.63 o 
  -2  -4  12       11.64       13.65     11.30 o 
  -1  -4  12       38.05       54.59     14.73 o 
   0  -4  12        1.87       -8.28     13.22 o 
   1  -4  12        8.36      -16.74     11.16 o 
   2  -4  12       13.77       21.50     11.52 o 
   3  -4  12       14.33       14.76     10.37 o 
  -4  -3  12        0.21        0.79      9.86 o 
  -3  -3  12       40.84       19.70     10.80 o 
  -2  -3  12        2.62        9.79     10.15 o 
  -1  -3  12      119.32      129.74     18.91 o 
   0  -3  12       30.93       27.67     14.30 o 
   1  -3  12       22.94        3.05     12.60 o 
   2  -3  12       36.07       54.21      8.42 o 
   3  -3  12        1.61        6.10      8.97 o 
   4  -3  12       10.93        2.64      9.09 o 
  -4  -2  12        0.10       -3.62      9.79 o 
  -3  -2  12       50.79       22.68     10.13 o 
  -2  -2  12      167.61      152.42     18.69 o 
  -1  -2  12        3.53        4.56     10.58 o 
   0  -2  12       70.63      112.29     25.15 o 
   1  -2  12        2.02       -4.10      9.41 o 
   2  -2  12      370.03      419.58     90.26 o 
   3  -2  12       34.80       47.57      6.58 o 
   4  -2  12       35.70       46.00     10.89 o 
   5  -2  12       50.27       74.46     13.70 o 
  -5  -1  12       33.95       19.94     11.78 o 
  -4  -1  12       18.81       28.43     11.37 o 
  -3  -1  12       89.08       67.19     13.08 o 
  -2  -1  12        8.37        0.67      8.78 o 
  -1  -1  12      607.83      568.07     34.55 o 
   0  -1  12      535.85      719.85     42.66 o 
   1  -1  12       65.73       72.25     22.52 o 
   2  -1  12      153.78      157.63     27.28 o 
   3  -1  12      125.19      124.19     10.12 o 
   4  -1  12        2.80        5.32      6.44 o 
   5  -1  12       50.79       53.41     12.19 o 
  -5   0  12        1.32        2.33     10.92 o 
  -4   0  12       67.55       69.78     13.46 o 
  -3   0  12        7.17        6.74      9.57 o 
  -2   0  12      516.74      424.00     38.54 o 
  -1   0  12      110.29      165.56     27.78 o 
   0   0  12      540.59      759.52     44.25 o 
   1   0  12      431.36      381.50     56.86 o 
   2   0  12       65.39       54.36      6.29 o 
   3   0  12      264.04      252.68     34.18 o 
   4   0  12       57.23       59.78     16.86 o 
  -5   1  12        0.74        7.10     11.37 o 
  -4   1  12       49.78       65.89     13.22 o 
  -3   1  12        1.82        1.56      9.09 o 
  -2   1  12      325.26      308.18     20.63 o 
  -1   1  12      645.18      491.12     43.07 o 
   0   1  12        1.14        6.16      4.29 o 
   1   1  12      592.45      417.58     25.45 o 
   2   1  12      114.63      112.90      8.99 o 
   3   1  12      189.81      213.75     14.27 o 
   4   1  12      116.29      107.84     12.48 o 
   5   1  12        9.51        6.96      6.21 o 
  -5   2  12        3.72        8.28     12.26 o 
  -4   2  12      150.88      134.90     17.97 o 
  -3   2  12      169.24      193.50     20.78 o 
  -2   2  12       27.92       29.41      4.58 o 
  -1   2  12      401.23      362.30     54.63 o 
   0   2  12       60.60       75.17     18.24 o 
   1   2  12      492.45      428.13     35.68 o 
   2   2  12      119.24      121.23     12.79 o 
   3   2  12       12.48        8.04      5.04 o 
   4   2  12       61.44       55.79      8.59 o 
   5   2  12        0.61        1.06      6.05 o 
  -4   3  12        0.45       -0.26     10.10 o 
  -3   3  12       56.72       68.25      8.23 o 
  -2   3  12       99.48      121.38      8.27 o 
  -1   3  12      213.19      207.72     13.81 o 
   0   3  12      351.42      310.41     18.57 o 
   1   3  12        4.83        5.66      4.85 o 
   2   3  12      158.62      172.36     16.46 o 
   3   3  12        3.13        8.06      5.16 o 
   4   3  12       64.35       75.42     10.13 o 
   5   3  12        8.70        9.65      7.29 o 
  -4   4  12        0.21        0.38      6.76 o 
  -3   4  12        8.91       13.63      8.42 o 
  -2   4  12       47.67       62.87     10.65 o 
  -1   4  12       70.85       58.22      6.39 o 
   0   4  12       78.66       76.63      7.34 o 
   1   4  12        0.40        2.49      3.74 o 
   2   4  12       65.13       58.14      8.21 o 
   3   4  12       26.73       29.90      6.79 o 
   4   4  12       84.19       78.54     10.77 o 
  -3   5  12        0.09       -0.05      7.77 o 
  -2   5  12       68.27       68.73     12.21 o 
  -1   5  12        0.17       -1.35      3.88 o 
   0   5  12       33.47       35.67      5.48 o 
   1   5  12        1.38        1.97      3.98 o 
   2   5  12       31.82       35.56      5.40 o 
   3   5  12       64.94       73.40     10.01 o 
   4   5  12        1.45       -0.34      6.31 o 
  -2   6  12        7.94        8.81      8.47 o 
  -1   6  12        2.82        4.46      7.92 o 
   0   6  12        9.52       13.61      4.92 o 
   1   6  12       25.42       25.61      5.37 o 
   2   6  12        8.13       12.46      4.93 o 
   3   6  12       67.69       65.76      7.46 o 
  -1   7  12        1.13        1.10      8.73 o 
   0   7  12        4.03        3.89      8.85 o 
   1   7  12        2.73        0.58      4.89 o 
  -1  -5  13        7.47       -2.98     13.58 o 
   0  -5  13        2.23       -7.32     14.71 o 
   1  -5  13       14.78      -20.59     13.73 o 
  -3  -4  13        1.61       -7.63     10.53 o 
  -2  -4  13       23.20       25.70     12.31 o 
  -1  -4  13       23.68       40.60     14.57 o 
   0  -4  13        2.53       -3.12     14.52 o 
   1  -4  13        8.59      -11.40     13.68 o 
   2  -4  13       24.06       13.97     12.57 o 
   3  -4  13        2.77        4.99     10.99 o 
  -3  -3  13       35.87       35.18     11.59 o 
  -2  -3  13       31.27       23.92     11.52 o 
  -1  -3  13       79.79      138.70     19.75 o 
   0  -3  13       17.35       28.24     15.29 o 
   1  -3  13       24.90        4.01     14.23 o 
   2  -3  13      114.48       44.15     14.16 o 
   3  -3  13        0.40       15.05     10.34 o 
   4  -3  13       31.19       41.73     12.36 o 
  -4  -2  13       14.16        7.49     10.77 o 
  -3  -2  13       14.03        7.85      9.81 o 
  -2  -2  13        2.63        0.84      9.48 o 
  -1  -2  13      133.91      169.72     21.36 o 
   0  -2  13       33.20       53.33      8.63 o 
   1  -2  13       24.89       24.09      8.34 o 
   2  -2  13       63.33       79.64     33.50 o 
   3  -2  13        0.81        2.41      4.93 o 
   4  -2  13       29.12       33.91     10.97 o 
  -4  -1  13        4.69       14.23     11.59 o 
  -3  -1  13       18.84       13.58     10.80 o 
  -2  -1  13      118.79      113.36     16.49 o 
  -1  -1  13      100.96      114.20     11.44 o 
   0  -1  13       28.18       53.29      8.10 o 
   1  -1  13        2.12       -1.01     11.06 o 
   2  -1  13      131.50       70.24     13.27 o 
   3  -1  13       34.74       50.83      6.63 o 
   4  -1  13        7.07       12.05      5.23 o 
  -4   0  13        0.28        0.79     10.92 o 
  -3   0  13       13.18       18.50     11.23 o 
  -2   0  13      219.89      158.30     19.37 o 
  -1   0  13        6.61       10.11      6.01 o 
   0   0  13       14.53       26.90      6.07 o 
   1   0  13      136.71      155.78     12.50 o 
   2   0  13      227.23      175.70     38.12 o 
   3   0  13      231.56      189.89     35.77 o 
   4   0  13        3.25        3.59      4.69 o 
  -4   1  13       27.80       28.48     12.45 o 
  -3   1  13        2.50        2.26     10.63 o 
  -2   1  13      134.22      142.70     22.64 o 
  -1   1  13      351.48      262.79     26.32 o 
   0   1  13      366.75      437.11     33.99 o 
   1   1  13      237.52      204.76     14.73 o 
   2   1  13       16.42       10.28      4.38 o 
   3   1  13       98.06       83.77     11.21 o 
   4   1  13       20.89       27.23      7.20 o 
   5   1  13       35.94       39.47      8.42 o 
  -4   2  13        9.50       17.06     11.64 o 
  -3   2  13       23.68       26.71     10.89 o 
  -2   2  13      226.81      274.20     34.38 o 
  -1   2  13      136.83      103.18     14.57 o 
   0   2  13        0.48       -0.14      4.17 o 
   1   2  13      509.24      406.75     34.48 o 
   2   2  13       15.97       11.54      5.78 o 
   3   2  13      165.32      166.58     16.49 o 
   4   2  13      123.85      117.48     13.44 o 
   5   2  13        0.50       -0.82      6.41 o 
  -4   3  13       14.22        7.56     11.37 o 
  -3   3  13       11.77       13.09      6.05 o 
  -2   3  13      237.06      255.45     20.04 o 
  -1   3  13      134.66      153.45     15.98 o 
   0   3  13       62.88       40.07      7.54 o 
   1   3  13       97.85       79.69     10.41 o 
   2   3  13      120.83      126.99     13.87 o 
   3   3  13        6.66        5.40      5.47 o 
   4   3  13       73.74       75.42     10.44 o 
  -3   4  13      149.95      158.45     18.55 o 
  -2   4  13        0.20        1.37      6.48 o 
  -1   4  13       54.59       51.23      6.39 o 
   0   4  13       13.54       13.99      5.95 o 
   1   4  13      137.66      131.38     14.06 o 
   2   4  13       95.60       96.75     11.88 o 
   3   4  13        4.39        4.46      5.54 o 
   4   4  13        0.65       -2.23      5.78 o 
  -3   5  13       22.77       26.66      9.74 o 
  -2   5  13       16.25       22.08      9.12 o 
  -1   5  13        0.37       -0.14      3.87 o 
   0   5  13      119.23      110.66      9.72 o 
   1   5  13       41.05       41.92      7.94 o 
   2   5  13       16.76       19.46      6.50 o 
   3   5  13        3.56        7.32      6.10 o 
  -2   6  13        3.96        9.05      8.71 o 
  -1   6  13        1.87        6.10      8.11 o 
   0   6  13       11.55       17.63      5.36 o 
   1   6  13        0.24        0.94      4.74 o 
   2   6  13        2.47       -1.70      5.86 o 
  -2  -4  14        4.27        4.39     11.76 o 
  -1  -4  14       10.60       14.06     13.92 o 
   0  -4  14        4.36        1.13     15.67 o 
   1  -4  14       76.92       53.41     18.98 o 
   2  -4  14        0.00      -18.11     12.07 o 
  -3  -3  14        0.74       -6.79      9.86 o 
  -2  -3  14       12.56       15.77     11.59 o 
  -1  -3  14       18.21       48.57     14.47 o 
   0  -3  14        3.13        8.61     15.29 o 
   1  -3  14      100.57      137.64     23.57 o 
   2  -3  14        9.01       16.34      7.82 o 
   3  -3  14       13.00       11.42     11.83 o 
  -3  -2  14        7.63       19.80     11.21 o 
  -2  -2  14        9.04       10.58     10.63 o 
  -1  -2  14       91.53      148.51     20.47 o 
   0  -2  14       61.89       85.09     18.77 o 
   1  -2  14       85.37      107.37     13.91 o 
   3  -2  14        1.88        2.62      5.48 o 
   4  -2  14       84.05      113.74     17.35 o 
  -4  -1  14        6.39       10.65     12.31 o 
  -3  -1  14       53.45       36.35     12.45 o 
  -2  -1  14       48.45       37.53     12.24 o 
  -1  -1  14       22.43       44.66     13.63 o 
   0  -1  14      292.46      441.98     28.14 o 
   1  -1  14       21.98       32.09     12.68 o 
   3  -1  14       51.36       50.50      7.12 o 
   4  -1  14       70.31       83.37     13.50 o 
  -4   0  14        0.51        5.21     12.43 o 
  -3   0  14       44.10       29.87     13.27 o 
  -2   0  14       13.22       17.13     10.94 o 
  -1   0  14       39.54       48.74      9.83 o 
   0   0  14      229.76      332.21     22.02 o 
   1   0  14       48.66       72.08      8.64 o 
   2   0  14       25.56       33.69      7.46 o 
   3   0  14       72.16       71.41      9.66 o 
   4   0  14       20.93       12.00      6.19 o 
  -4   1  14       11.22       15.05     12.96 o 
  -3   1  14        0.27       -3.84     11.45 o 
  -2   1  14      108.06       87.18     15.50 o 
  -1   1  14       48.68       71.52     15.96 o 
   0   1  14      134.28      182.95     14.10 o 
   1   1  14       89.26       89.95      9.37 o 
   2   1  14       35.14       27.55      7.01 o 
   3   1  14      159.50      125.40     14.35 o 
   4   1  14        0.53        0.46      6.10 o 
  -4   2  14        3.68       12.05     12.84 o 
  -3   2  14        2.08       -6.79     11.09 o 
  -2   2  14       51.27       61.78     21.98 o 
  -1   2  14       55.11       79.93     11.21 o 
   0   2  14        5.59        0.05      5.18 o 
   1   2  14       68.15       44.90      8.21 o 
   2   2  14        0.42       -3.67      5.11 o 
   3   2  14      175.88      166.89     17.16 o 
   4   2  14       18.42       23.56      7.39 o 
  -3   3  14        6.69       -5.71     10.44 o 
  -2   3  14       18.07       27.57      8.33 o 
  -1   3  14       21.22       18.60      6.69 o 
   0   3  14      139.88      103.47     12.62 o 
   1   3  14      134.48      118.13     13.99 o 
   2   3  14       11.64       10.56      6.12 o 
   3   3  14       16.01       18.07      6.57 o 
   4   3  14       30.60       33.33      7.90 o 
  -3   4  14        4.55       10.68      8.33 o 
  -2   4  14       17.98       29.06      8.37 o 
  -1   4  14       26.75       28.67      7.34 o 
   0   4  14       40.41       25.63      7.13 o 
   1   4  14       50.77       48.47      8.85 o 
   2   4  14       62.40       63.23      9.45 o 
   3   4  14       16.71       12.07      6.43 o 
   4   4  14      100.66       86.50     11.88 o 
  -2   5  14       71.01       71.87     12.41 o 
  -1   5  14       29.07       32.02      5.68 o 
   0   5  14       10.18        8.37      6.24 o 
   1   5  14        1.16       -5.54      5.50 o 
   2   5  14       12.20       15.33      6.53 o 
   3   5  14        7.35       12.29      6.74 o 
  -1   6  14        0.36       -2.57      7.63 o 
   0   6  14        7.90        7.38      5.18 o 
   1   6  14       11.71        8.45      6.72 o 
   2   6  14       31.76       26.90      7.80 o 
  -1  -4  15        0.07       -0.50     13.68 o 
   0  -4  15       13.39       33.98     18.29 o 
   1  -4  15       12.92       20.73     18.48 o 
  -2  -3  15       24.66       26.18     12.72 o 
  -1  -3  15       20.05       36.88     14.69 o 
   0  -3  15        2.82        6.14     16.44 o 
   1  -3  15       44.50       72.97     20.85 o 
   2  -3  15        0.18      -10.52     18.38 o 
  -3  -2  15        8.22       10.65     11.30 o 
  -2  -2  15       14.25        8.52     11.73 o 
  -1  -2  15       60.30       93.30     17.42 o 
   0  -2  15        2.01       10.82     15.62 o 
   1  -2  15      160.89      194.81     16.44 o 
   2  -2  15       44.92       44.49     33.19 o 
   3  -2  15       46.00       49.32     31.11 o 
  -3  -1  15       42.34       23.35     12.50 o 
  -2  -1  15        3.56        0.82     10.92 o 
  -1  -1  15       51.21      102.27     17.59 o 
   0  -1  15       40.32       66.25      9.41 o 
   1  -1  15       87.10      128.76     12.66 o 
   2  -1  15       96.81       27.02     14.23 o 
   3  -1  15        7.33       -2.09     12.62 o 
   4  -1  15       33.70       33.22      7.00 o 
  -3   0  15       19.23       12.69     12.91 o 
  -2   0  15        4.98       14.09     11.90 o 
  -1   0  15       53.10       76.25      9.75 o 
   0   0  15      282.48      376.81     24.65 o 
   1   0  15       17.71       23.18      6.64 o 
   2   0  15      235.19      235.47     22.01 o 
   3   0  15       32.74       23.14      6.17 o 
   4   0  15       73.14       71.00     10.82 o 
  -3   1  15       48.30       52.38     15.50 o 
  -2   1  15       37.72       59.17     22.91 o 
  -1   1  15        3.07        6.31      6.03 o 
   0   1  15      295.85      368.89     23.70 o 
   1   1  15       18.65       19.27      5.85 o 
   2   1  15      183.95      148.39     16.17 o 
   3   1  15      140.98       80.39     11.42 o 
   4   1  15       28.19       33.26      8.35 o 
  -3   2  15       14.49       28.91     13.73 o 
  -2   2  15       22.46       26.95     10.01 o 
  -1   2  15       14.74       19.09      5.97 o 
   0   2  15      194.72      208.09     20.45 o 
   1   2  15      101.78       83.22     11.69 o 
   2   2  15        1.19        1.44      5.90 o 
   3   2  15       71.29       64.24     10.37 o 
   4   2  15        0.80        4.61      6.79 o 
  -2   3  15        2.69        3.41      7.22 o 
  -1   3  15      175.30      222.08     21.65 o 
   0   3  15        9.84        8.57      6.21 o 
   1   3  15      103.85       78.11     11.21 o 
   2   3  15        6.29        1.51      6.02 o 
   3   3  15      109.21      101.36     13.29 o 
  -1   4  15       41.16       54.88      9.26 o 
   0   4  15        7.94        9.12      6.12 o 
   1   4  15        1.50        0.36      6.10 o 
   2   4  15       12.41       14.90      7.08 o 
   3   4  15       24.78       21.19      7.34 o 
   0   5  15       21.12       16.20      7.03 o 
   1   5  15       27.23       36.95      8.64 o 
   2   5  15       21.73       23.97      7.68 o 
  -1  -3  16        0.43        4.44     13.85 o 
   0  -3  16       45.09       67.60     20.30 o 
   1  -3  16       39.95       56.05     21.31 o 
  -2  -2  16       37.80       59.49     15.21 o 
  -1  -2  16       12.73       13.41     14.21 o 
   0  -2  16       18.78       30.64     17.25 o 
   1  -2  16       57.41      102.46     11.95 o 
   2  -2  16        1.11       -8.41     18.27 o 
  -3  -1  16       23.38       22.68     13.41 o 
  -2  -1  16        9.00        3.36     12.36 o 
  -1  -1  16      107.28      160.48     21.89 o 
   0  -1  16        3.56        6.56      6.60 o 
   1  -1  16       95.34      154.46     18.09 o 
   2  -1  16       49.19       24.19     16.03 o 
   3  -1  16       49.48       77.79     11.90 o 
  -3   0  16       29.30       19.65     13.05 o 
  -2   0  16        3.86       -5.11     11.78 o 
  -1   0  16      111.33      160.54     14.40 o 
   0   0  16       34.88       54.23      8.59 o 
   1   0  16       71.50       92.16     10.28 o 
   2   0  16      163.02      145.14     35.99 o 
   3   0  16        9.77       15.24      7.17 o 
  -3   1  16       42.72       36.88     15.24 o 
  -2   1  16       29.13       38.61      8.74 o 
  -1   1  16       38.23       58.30      8.73 o 
   0   1  16       67.15      106.33     10.83 o 
   1   1  16        2.43        6.50      6.02 o 
   2   1  16      137.83      127.68     15.14 o 
   3   1  16        2.64        4.49      6.43 o 
  -3   2  16        5.42        7.44     13.44 o 
  -2   2  16       24.20       27.05      7.54 o 
  -1   2  16        4.87       10.13      7.17 o 
   0   2  16      154.44      156.96     17.25 o 
   1   2  16       32.81       35.37      8.23 o 
   2   2  16      154.25       91.71     12.91 o 
   3   2  16       55.91       41.13      9.24 o 
  -2   3  16       30.39       40.96      9.89 o 
  -1   3  16        2.75       14.42      7.08 o 
   0   3  16       47.92       42.62      9.00 o 
   1   3  16       64.95       36.67      8.64 o 
   2   3  16       31.69       20.28      7.73 o 
   3   3  16       65.15       65.08     10.89 o 
  -1   4  16       25.27       27.69      7.97 o 
   0   4  16       16.12       19.60      7.37 o 
   1   4  16       90.50       70.21     11.23 o 
   2   4  16        5.35        5.02      6.98 o 
   0   5  16       14.68        4.61      6.31 o 
   1   5  16       20.16       12.14      7.58 o 
  -1  -2  17        4.95       18.24     15.12 o 
   0  -2  17       23.26       47.90     19.08 o 
   1  -2  17       32.24       67.22     10.69 o 
  -2  -1  17       39.10       25.31     14.37 o 
  -1  -1  17       31.40       41.63     15.55 o 
   0  -1  17       21.51       25.17      8.08 o 
   1  -1  17      144.88      212.45     17.71 o 
   2  -1  17        0.03       -5.18     18.19 o 
  -2   0  17        7.57       10.65     13.32 o 
  -1   0  17       57.37      104.30     11.66 o 
   0   0  17        0.43       -0.15      6.21 o 
   1   0  17       95.40      139.33     25.09 o 
   2   0  17       22.79       45.90      9.91 o 
  -2   1  17        1.83       -2.61      7.34 o 
  -1   1  17       75.84       81.52     10.05 o 
   0   1  17       70.20      100.33     13.34 o 
   1   1  17       52.54       70.21     11.25 o 
   2   1  17       94.91       92.98     12.98 o 
   3   1  17        1.79       -1.30      6.57 o 
  -2   2  17        2.95        6.81      8.64 o 
  -1   2  17       50.21       55.96     10.51 o 
   0   2  17       65.43       87.15     12.29 o 
   1   2  17        3.99        1.78      6.48 o 
   2   2  17       84.03       57.69     10.34 o 
  -1   3  17        0.32        3.79      6.96 o 
   0   3  17       36.94       39.38      9.02 o 
   1   3  17        7.16        8.49      6.91 o 
   2   3  17       31.22       23.92      8.42 o 
   0   4  17       18.89       10.37      7.37 o 
   1   4  17       34.59       20.30      8.09 o 
   0  -1  18       24.85       43.65     13.65 o 
  -1   0  18       39.56       72.51     10.41 o 
   0   0  18       13.63       14.22      7.26 o 
   1   0  18       78.67      119.97     12.79 o 
  -1   1  18       62.77       96.15     14.21 o 
   0   1  18        0.20        7.39      7.41 o 
   1   1  18      101.47      135.62     16.75 o 
  -1   2  18       29.70       35.44      9.69 o 
   0   2  18       26.96       45.52      9.74 o 
   1   2  18       28.87       33.33      8.93 o 
                                                 
